# Supplementary material for: Comparing Sediment Microbiomes in Contaminated and Pristine Wetlands along the Coast of Yucatan
Source: Microorganisms. 2021 Apr 20;9(4):877. doi: 10.3390/microorganisms9040877 (PMC8073884; doi:10.3390/microorganisms9040877)
Supplement: Supplementary file 1 [file microorganisms-09-00877-s001.zip]

Archive with 6 entries (5 files):
- Supplementary_Material/
- Supplementary_Material/Supplementary_Table_S1.pdf
- Supplementary_Material/Supplementary_Table_S3.pdf
- Supplementary_Material/Supplementary_Table_S2.xlsx
- Supplementary_Material/Supplementary_Table_S4.xlsx
- Supplementary_Material/Supplementary_Figures.pdf
