# Supplementary material for: Comparing Sediment Microbiomes in Contaminated and Pristine Wetlands along the Coast of Yucatan
Source: Microorganisms. 2021 Apr 20;9(4):877. doi: 10.3390/microorganisms9040877 (PMC8073884; doi:10.3390/microorganisms9040877)
Supplement: Supplementary file 1 [file microorganisms-09-00877-s001.zip › Supplementary_Material/Supplementary_Table_S2.xlsx]

## Sheet: specie_table
Supplementary Table S2. Reads assigned to bacterial OTUs.
Taxonomy	Bocas de Dzilam_2019	Bocas de Dzilam_2019	Bocas de Dzilam_2019	El Palmar_2018	El Palmar_2018	El Palmar_2017	Progreso_2019	Progreso_2019	Progreso_2019	Sisal_2018	Sisal_2018	Sisal_2017
Archaea;Asgardaeota;Lokiarchaeia;uncultured archaeon;uncultured archaeon;uncultured archaeon;uncultured archaeon	0	96	0	19	0	0	0	0	0	0	0	0
Archaea;Asgardaeota;Lokiarchaeia;uncultured crenarchaeote;uncultured crenarchaeote;uncultured crenarchaeote;uncultured crenarchaeote	25	25	0	0	0	0	0	0	0	0	0	0
Archaea;Asgardaeota;Lokiarchaeia;__;__;__;__	0	0	0	0	0	20	0	0	0	0	0	31
Archaea;Asgardaeota;Odinarchaeia;uncultured archaeon;uncultured archaeon;uncultured archaeon;uncultured archaeon	0	60	0	0	0	0	0	0	0	0	0	0
Archaea;Asgardaeota;uncultured archaeon;uncultured archaeon;uncultured archaeon;uncultured archaeon;uncultured archaeon	0	0	82	0	0	0	0	10	0	0	0	0
Archaea;Crenarchaeota;Bathyarchaeia;archaeon RBG_16_50_20;archaeon RBG_16_50_20;archaeon RBG_16_50_20;archaeon RBG_16_50_20	0	10	0	0	0	0	0	0	0	0	0	0
Archaea;Crenarchaeota;Bathyarchaeia;archaeon enrichment culture clone 43-1;archaeon enrichment culture clone 43-1;archaeon enrichment culture clone 43-1;archaeon enrichment culture clone 43-1	0	202	208	0	0	0	0	0	0	0	0	0
Archaea;Crenarchaeota;Bathyarchaeia;miscellaneous Crenarchaeota group archaeon SMTZ1-55;miscellaneous Crenarchaeota group archaeon SMTZ1-55;miscellaneous Crenarchaeota group archaeon SMTZ1-55;miscellaneous Crenarchaeota group archaeon SMTZ1-55	38	207	88	0	0	0	175	43	35	0	0	0
Archaea;Crenarchaeota;Bathyarchaeia;uncultured archaeon 19b-17;uncultured archaeon 19b-17;uncultured archaeon 19b-17;uncultured archaeon 19b-17	0	58	0	0	0	0	0	0	0	0	0	0
Archaea;Crenarchaeota;Bathyarchaeia;uncultured archaeon;uncultured archaeon;uncultured archaeon;uncultured archaeon	101	327	164	14	0	0	23	21	42	0	0	0
Archaea;Crenarchaeota;Bathyarchaeia;uncultured crenarchaeote;uncultured crenarchaeote;uncultured crenarchaeote;uncultured crenarchaeote	0	0	0	0	0	0	0	0	36	0	0	0
Archaea;Crenarchaeota;Bathyarchaeia;uncultured marine crenarchaeote E37-7F;uncultured marine crenarchaeote E37-7F;uncultured marine crenarchaeote E37-7F;uncultured marine crenarchaeote E37-7F	0	91	29	0	0	0	0	0	0	0	0	0
Archaea;Crenarchaeota;Bathyarchaeia;uncultured marine crenarchaeote E48-1C;uncultured marine crenarchaeote E48-1C;uncultured marine crenarchaeote E48-1C;uncultured marine crenarchaeote E48-1C	0	0	49	0	0	0	0	0	0	0	0	0
Archaea;Crenarchaeota;Bathyarchaeia;uncultured marine crenarchaeote E6-3G;uncultured marine crenarchaeote E6-3G;uncultured marine crenarchaeote E6-3G;uncultured marine crenarchaeote E6-3G	0	456	215	0	0	0	27	0	0	0	0	0
Archaea;Crenarchaeota;Bathyarchaeia;uncultured miscellaneous Crenarchaeota group;uncultured miscellaneous Crenarchaeota group;uncultured miscellaneous Crenarchaeota group;uncultured miscellaneous Crenarchaeota group	228	94	0	0	0	0	75	0	0	0	0	0
Archaea;Crenarchaeota;Bathyarchaeia;__;__;__;__	90	224	232	82	0	43	129	62	27	0	0	66
Archaea;Crenarchaeota;Crenarchaeota Incertae Sedis;Aigarchaeales;Geothermarchaeaceae;uncultured archaeon;uncultured archaeon	0	112	0	0	0	63	0	0	0	0	0	26
Archaea;Diapherotrites;Iainarchaeia;Iainarchaeales;uncultured archaeon;uncultured archaeon;uncultured archaeon	0	0	0	0	0	0	0	0	0	0	0	7
Archaea;Euryarchaeota;Methanomicrobia;Methanomicrobiales;Methanomicrobiaceae;uncultured;uncultured euryarchaeote	0	0	15	0	0	0	0	0	0	0	0	0
Archaea;Euryarchaeota;Thermococci;Methanofastidiosales;uncultured;marine sediment metagenome;marine sediment metagenome	64	20	0	0	0	0	0	0	0	0	0	0
Archaea;Euryarchaeota;Thermococci;Methanofastidiosales;uncultured;uncultured Theionarchaea archaeon;uncultured Theionarchaea archaeon	0	0	0	0	0	0	0	0	11	0	0	86
Archaea;Euryarchaeota;Thermococci;Methanofastidiosales;uncultured;uncultured archaeon;uncultured archaeon	0	0	71	0	0	0	19	0	0	0	0	0
Archaea;Euryarchaeota;Thermococci;Methanofastidiosales;uncultured;__;__	0	0	62	0	0	0	0	0	0	0	0	0
Archaea;Euryarchaeota;Thermoplasmata;Marine Benthic Group D and DHVEG-1;uncultured Thermoplasmata archaeon;uncultured Thermoplasmata archaeon;uncultured Thermoplasmata archaeon	0	0	57	0	0	0	0	0	0	0	0	0
Archaea;Euryarchaeota;Thermoplasmata;Marine Benthic Group D and DHVEG-1;uncultured archaeon;uncultured archaeon;uncultured archaeon	0	0	100	0	0	0	0	0	0	0	0	0
Archaea;Euryarchaeota;Thermoplasmata;Marine Benthic Group D and DHVEG-1;__;__;__	66	0	0	0	0	0	0	0	0	0	16	0
Archaea;Euryarchaeota;Thermoplasmata;Marine Group III;uncultured Thermoplasmatales archaeon;uncultured Thermoplasmatales archaeon;uncultured Thermoplasmatales archaeon	0	0	0	0	0	0	0	9	12	0	0	0
Archaea;Nanoarchaeaeota;Nanohaloarchaeia;Aenigmarchaeales;uncultured archaeon;uncultured archaeon;uncultured archaeon	7	197	0	0	0	0	15	0	0	0	0	0
Archaea;Nanoarchaeaeota;Nanohaloarchaeia;Deep Sea Euryarchaeotic Group(DSEG);uncultured archaeon;uncultured archaeon;uncultured archaeon	8	10	0	0	0	0	0	0	0	0	0	0
Archaea;Nanoarchaeaeota;Woesearchaeia;Candidatus Diapherotrites archaeon ADurb.Bin253;Candidatus Diapherotrites archaeon ADurb.Bin253;Candidatus Diapherotrites archaeon ADurb.Bin253;Candidatus Diapherotrites archaeon ADurb.Bin253	9	0	56	0	0	0	0	0	0	0	30	52
Archaea;Nanoarchaeaeota;Woesearchaeia;Candidatus Pacearchaeota archaeon CG1_02_32_21;Candidatus Pacearchaeota archaeon CG1_02_32_21;Candidatus Pacearchaeota archaeon CG1_02_32_21;Candidatus Pacearchaeota archaeon CG1_02_32_21	5	36	31	0	0	0	2	0	0	0	0	0
Archaea;Nanoarchaeaeota;Woesearchaeia;Candidatus Pacearchaeota archaeon RBG_19FT_COMBO_34_9;Candidatus Pacearchaeota archaeon RBG_19FT_COMBO_34_9;Candidatus Pacearchaeota archaeon RBG_19FT_COMBO_34_9;Candidatus Pacearchaeota archaeon RBG_19FT_COMBO_34_9	0	51	0	0	0	0	0	0	0	0	0	55
Archaea;Nanoarchaeaeota;Woesearchaeia;Candidatus Staskawiczbacteria bacterium RIFCSPHIGHO2_01_FULL_34_27;Candidatus Staskawiczbacteria bacterium RIFCSPHIGHO2_01_FULL_34_27;Candidatus Staskawiczbacteria bacterium RIFCSPHIGHO2_01_FULL_34_27;Candidatus Staskawiczbacteria bacterium RIFCSPHIGHO2_01_FULL_34_27	0	0	0	0	0	0	0	0	0	0	6	0
Archaea;Nanoarchaeaeota;Woesearchaeia;Candidatus Staskawiczbacteria bacterium RIFOXYA2_FULL_32_7;Candidatus Staskawiczbacteria bacterium RIFOXYA2_FULL_32_7;Candidatus Staskawiczbacteria bacterium RIFOXYA2_FULL_32_7;Candidatus Staskawiczbacteria bacterium RIFOXYA2_FULL_32_7	0	0	0	6	5	0	0	5	0	0	0	10
Archaea;Nanoarchaeaeota;Woesearchaeia;archaeon GW2011_AR13;archaeon GW2011_AR13;archaeon GW2011_AR13;archaeon GW2011_AR13	9	0	0	20	0	8	5	3	2	0	46	20
Archaea;Nanoarchaeaeota;Woesearchaeia;uncultured archaeon;uncultured archaeon;uncultured archaeon;uncultured archaeon	32	10	0	0	0	0	7	0	0	0	0	0
Archaea;Nanoarchaeaeota;Woesearchaeia;uncultured euryarchaeote;uncultured euryarchaeote;uncultured euryarchaeote;uncultured euryarchaeote	0	0	22	0	0	0	7	0	0	0	0	0
Archaea;Nanoarchaeaeota;Woesearchaeia;__;__;__;__	20	200	55	89	38	0	4	19	0	2	219	188
Archaea;Nanoarchaeaeota;__;__;__;__;__	13	0	0	0	0	0	0	0	4	0	0	0
Archaea;__;__;__;__;__;__	54	0	45	0	0	0	0	22	30	0	0	0
Bacteria;Acetothermia;Acetothermiia;uncultured bacterium;uncultured bacterium;uncultured bacterium;uncultured bacterium	0	256	113	0	0	0	42	0	0	0	0	0
Bacteria;Acetothermia;Acetothermiia;uncultured organism;uncultured organism;uncultured organism;uncultured organism	185	0	0	0	0	0	0	0	33	0	0	0
Bacteria;Acetothermia;Acetothermiia;__;__;__;__	16	0	0	0	0	0	0	0	0	0	0	0
Bacteria;Acidobacteria;Acidobacteriia;Solibacterales;Solibacteraceae (Subgroup 3);Bryobacter;__	0	0	24	0	0	0	0	0	0	0	0	0
Bacteria;Acidobacteria;Acidobacteriia;Solibacterales;Solibacteraceae (Subgroup 3);PAUC26f;uncultured Acidobacteria bacterium	0	0	0	0	0	37	0	0	0	0	0	0
Bacteria;Acidobacteria;Aminicenantia;Aminicenantales;uncultured Aminicenantes bacterium;uncultured Aminicenantes bacterium;uncultured Aminicenantes bacterium	65	0	0	0	0	0	0	102	0	0	0	0
Bacteria;Acidobacteria;Aminicenantia;Aminicenantales;uncultured bacterium;uncultured bacterium;uncultured bacterium	300	421	65	153	75	19	265	545	219	30	64	40
Bacteria;Acidobacteria;Aminicenantia;Aminicenantales;__;__;__	543	97	215	23	49	0	82	313	275	0	0	13
Bacteria;Acidobacteria;ODP1230B23.02;uncultured bacterium;uncultured bacterium;uncultured bacterium;uncultured bacterium	0	114	0	0	0	0	0	0	0	0	0	0
Bacteria;Acidobacteria;Subgroup 17;uncultured bacterium;uncultured bacterium;uncultured bacterium;uncultured bacterium	0	0	0	0	0	21	0	0	0	0	0	0
Bacteria;Acidobacteria;Subgroup 18;uncultured bacterium;uncultured bacterium;uncultured bacterium;uncultured bacterium	0	0	0	0	0	0	2	0	0	0	0	0
Bacteria;Acidobacteria;Subgroup 18;uncultured soil bacterium;uncultured soil bacterium;uncultured soil bacterium;uncultured soil bacterium	0	0	0	0	0	0	0	42	0	0	0	0
Bacteria;Acidobacteria;Subgroup 18;__;__;__;__	122	0	0	0	0	0	38	6	0	0	0	0
Bacteria;Acidobacteria;Subgroup 21;__;__;__;__	0	0	0	0	0	0	53	0	0	0	0	0
Bacteria;Acidobacteria;Subgroup 9;uncultured Acidobacteria bacterium;uncultured Acidobacteria bacterium;uncultured Acidobacteria bacterium;uncultured Acidobacteria bacterium	0	0	0	0	18	0	0	0	0	0	0	0
Bacteria;Acidobacteria;Subgroup 9;__;__;__;__	0	0	0	0	0	51	0	0	0	0	0	0
Bacteria;Acidobacteria;Thermoanaerobaculia;Thermoanaerobaculales;Thermoanaerobaculaceae;Subgroup 23;uncultured Acidobacterium sp.	18	0	0	0	0	0	0	0	18	0	0	0
Bacteria;Acidobacteria;d142;uncultured bacterium;uncultured bacterium;uncultured bacterium;uncultured bacterium	0	0	0	0	0	0	14	0	0	0	0	0
Bacteria;Actinobacteria;Acidimicrobiia;Actinomarinales;uncultured;uncultured Actinomycetales bacterium;uncultured Actinomycetales bacterium	33	0	0	0	0	176	0	0	46	0	0	0
Bacteria;Actinobacteria;Acidimicrobiia;Actinomarinales;uncultured;uncultured bacterium;uncultured bacterium	0	0	0	0	0	25	0	0	0	0	0	0
Bacteria;Actinobacteria;Acidimicrobiia;Actinomarinales;uncultured;__;__	0	0	0	67	0	51	0	52	0	0	0	0
Bacteria;Actinobacteria;Acidimicrobiia;Actinomarinales;__;__;__	0	0	0	0	0	0	2	0	0	0	0	0
Bacteria;Actinobacteria;Acidimicrobiia;IMCC26256;__;__;__	10	0	0	36	9	33	0	0	0	0	0	20
Bacteria;Actinobacteria;Actinobacteria;Propionibacteriales;Propionibacteriaceae;uncultured;Gram-positive bacterium SOGA22	0	0	89	0	0	0	0	0	0	0	0	0
Bacteria;Actinobacteria;RBG-16-55-12;uncultured actinomycete;uncultured actinomycete;uncultured actinomycete;uncultured actinomycete	0	0	0	0	22	0	129	0	19	0	0	0
Bacteria;Actinobacteria;RBG-16-55-12;__;__;__;__	0	0	0	0	0	0	5	0	0	0	0	0
Bacteria;Actinobacteria;Thermoleophilia;Gaiellales;uncultured;uncultured soil bacterium;uncultured soil bacterium	39	0	0	0	0	0	25	20	16	0	0	0
Bacteria;Actinobacteria;Thermoleophilia;Solirubrobacterales;67-14;__;__	0	0	0	0	0	5	0	0	0	0	0	0
Bacteria;Actinobacteria;WCHB1-81;uncultured actinobacterium;uncultured actinobacterium;uncultured actinobacterium;uncultured actinobacterium	0	95	0	0	0	0	0	0	0	0	0	0
Bacteria;Actinobacteria;WCHB1-81;uncultured bacterium;uncultured bacterium;uncultured bacterium;uncultured bacterium	172	0	22	0	11	0	189	93	176	0	88	0
Bacteria;Actinobacteria;WCHB1-81;uncultured organism;uncultured organism;uncultured organism;uncultured organism	0	0	0	25	0	0	0	0	0	0	0	0
Bacteria;Actinobacteria;WCHB1-81;__;__;__;__	5	0	0	0	0	0	0	0	0	0	0	0
Bacteria;Aegiribacteria;__;__;__;__;__	2	0	0	0	0	0	0	0	0	0	0	0
Bacteria;Aerophobetes;uncultured Aminicenantes bacterium;uncultured Aminicenantes bacterium;uncultured Aminicenantes bacterium;uncultured Aminicenantes bacterium;uncultured Aminicenantes bacterium	0	75	0	0	0	0	0	0	0	0	0	0
Bacteria;Aerophobetes;uncultured bacterium;uncultured bacterium;uncultured bacterium;uncultured bacterium;uncultured bacterium	0	168	0	0	0	0	4	0	0	0	0	0
Bacteria;Aerophobetes;__;__;__;__;__	11	0	0	0	0	0	82	14	30	0	0	0
Bacteria;Armatimonadetes;DG-56;uncultured bacterium;uncultured bacterium;uncultured bacterium;uncultured bacterium	0	9	0	0	0	0	0	0	0	0	0	0
Bacteria;Atribacteria;JS1;terrestrial metagenome;terrestrial metagenome;terrestrial metagenome;terrestrial metagenome	0	9	8	0	0	0	0	0	0	0	0	0
Bacteria;Atribacteria;JS1;uncultured bacterium;uncultured bacterium;uncultured bacterium;uncultured bacterium	0	63	0	0	0	0	0	0	0	0	0	0
Bacteria;Atribacteria;JS1;uncultured organism;uncultured organism;uncultured organism;uncultured organism	37	34	0	0	0	0	151	0	79	0	0	0
Bacteria;Atribacteria;JS1;__;__;__;__	2	29	0	0	0	0	2	0	0	0	0	0
Bacteria;BHI80-139;uncultured bacterium;uncultured bacterium;uncultured bacterium;uncultured bacterium;uncultured bacterium	0	79	0	0	0	0	0	0	2	0	0	0
Bacteria;BRC1;uncultured soil bacterium PBS-III-4;uncultured soil bacterium PBS-III-4;uncultured soil bacterium PBS-III-4;uncultured soil bacterium PBS-III-4;uncultured soil bacterium PBS-III-4	0	0	38	0	0	0	0	0	0	0	0	0
Bacteria;BRC1;__;__;__;__;__	0	56	0	0	0	0	0	0	0	0	0	0
Bacteria;Bacteroidetes;Bacteroidia;Bacteroidales;Bacteroidetes BD2-2;uncultured organism;uncultured organism	45	0	0	0	0	44	0	0	0	0	41	92
Bacteria;Bacteroidetes;Bacteroidia;Bacteroidales;Bacteroidetes BD2-2;__;__	204	0	0	69	38	0	101	115	171	79	56	0
Bacteria;Bacteroidetes;Bacteroidia;Bacteroidales;Marinilabiliaceae;uncultured;uncultured organism	7	0	0	0	0	0	6	0	0	0	0	11
Bacteria;Bacteroidetes;Bacteroidia;Bacteroidales;Marinilabiliaceae;uncultured;__	79	0	0	0	0	0	0	0	8	0	0	0
Bacteria;Bacteroidetes;Bacteroidia;Bacteroidales;Prolixibacteraceae;__;__	0	0	0	0	0	0	60	42	15	0	0	0
Bacteria;Bacteroidetes;Bacteroidia;Bacteroidales;SB-5;benzene mineralizing consortium clone SB-5;benzene mineralizing consortium clone SB-5	0	2	0	0	0	0	0	0	2	0	0	0
Bacteria;Bacteroidetes;Bacteroidia;Bacteroidales;SB-5;uncultured Bacteroidetes bacterium;uncultured Bacteroidetes bacterium	0	69	0	0	0	0	66	152	0	0	0	0
Bacteria;Bacteroidetes;Bacteroidia;Bacteroidales;SB-5;uncultured organism;uncultured organism	6	0	0	0	59	0	0	0	0	0	0	0
Bacteria;Bacteroidetes;Bacteroidia;Bacteroidales;SB-5;__;__	138	125	41	0	0	0	150	49	181	10	30	33
Bacteria;Bacteroidetes;Bacteroidia;Bacteroidales;__;__;__	0	0	0	18	30	0	0	2	0	0	0	12
Bacteria;Bacteroidetes;Bacteroidia;Chitinophagales;Saprospiraceae;uncultured;uncultured bacterium	0	0	0	3	2	0	0	0	0	0	0	0
Bacteria;Bacteroidetes;Bacteroidia;Cytophagales;Cyclobacteriaceae;uncultured;uncultured Bacteroidetes bacterium	76	0	0	0	104	33	37	0	30	0	0	0
Bacteria;Bacteroidetes;Bacteroidia;Cytophagales;Cyclobacteriaceae;uncultured;uncultured bacterium	0	0	0	0	0	0	0	0	0	0	94	50
Bacteria;Bacteroidetes;Bacteroidia;Cytophagales;Cyclobacteriaceae;uncultured;__	0	0	0	62	0	13	0	0	0	0	0	0
Bacteria;Bacteroidetes;Bacteroidia;Cytophagales;__;__;__	0	0	0	0	2	0	0	0	0	0	0	0
Bacteria;Bacteroidetes;Bacteroidia;Flavobacteriales;Crocinitomicaceae;Crocinitomix;uncultured Flavobacteriales bacterium	0	0	0	29	0	0	0	0	0	0	0	0
Bacteria;Bacteroidetes;Bacteroidia;Sphingobacteriales;Lentimicrobiaceae;uncultured Cytophagales bacterium;uncultured Cytophagales bacterium	0	0	0	0	17	0	0	0	0	0	0	0
Bacteria;Bacteroidetes;Bacteroidia;Sphingobacteriales;Lentimicrobiaceae;__;__	0	0	0	0	93	0	0	0	0	0	0	0
Bacteria;Bacteroidetes;Bacteroidia;Sphingobacteriales;ST-12K33;uncultured Bacteroidetes bacterium;uncultured Bacteroidetes bacterium	0	0	0	0	0	0	0	0	3	0	0	0
Bacteria;Bacteroidetes;Chlorobia;Chlorobiales;Chlorobiaceae;Chlorobaculum;__	0	0	0	0	0	0	0	0	29	0	0	0
Bacteria;Bacteroidetes;Chlorobia;Chlorobiales;Chlorobiaceae;Prosthecochloris;__	0	0	0	0	0	0	0	0	0	0	0	11
Bacteria;Bacteroidetes;Chlorobia;Chlorobiales;__;__;__	0	0	0	0	32	0	0	0	0	0	0	0
Bacteria;Bacteroidetes;Ignavibacteria;Ignavibacteriales;Ignavibacteriaceae;Ignavibacterium;__	0	0	0	0	27	0	0	0	0	0	0	0
Bacteria;Bacteroidetes;Ignavibacteria;Ignavibacteriales;Melioribacteraceae;IheB3-7;uncultured Chlorobi bacterium	0	0	0	0	13	0	0	0	0	0	0	0
Bacteria;Bacteroidetes;Ignavibacteria;Ignavibacteriales;Melioribacteraceae;Melioribacter;uncultured organism	17	0	0	0	0	0	0	0	0	0	0	0
Bacteria;Bacteroidetes;Ignavibacteria;Kryptoniales;BSV26;uncultured bacterium;uncultured bacterium	0	0	0	0	0	0	0	8	0	0	0	0
Bacteria;Bacteroidetes;Rhodothermia;Rhodothermales;Rhodothermaceae;uncultured;uncultured bacterium	0	0	0	0	0	19	0	0	0	0	0	12
Bacteria;CK-2C2-2;uncultured bacterium;uncultured bacterium;uncultured bacterium;uncultured bacterium;uncultured bacterium	127	160	0	143	55	0	103	36	48	0	0	31
Bacteria;CK-2C2-2;uncultured organism;uncultured organism;uncultured organism;uncultured organism;uncultured organism	0	52	0	0	0	0	0	0	0	0	0	0
Bacteria;Calditrichaeota;Calditrichia;Calditrichales;Calditrichaceae;Caldithrix;uncultured Deferribacteres bacterium	0	0	0	0	0	0	0	51	0	0	0	0
Bacteria;Calditrichaeota;Calditrichia;Calditrichales;Calditrichaceae;Caldithrix;uncultured organism	0	0	0	0	0	0	0	0	0	0	25	45
Bacteria;Calditrichaeota;Calditrichia;Calditrichales;Calditrichaceae;Calorithrix;bacterium enrichment culture clone Anammox_9	0	0	0	0	0	0	0	0	0	0	49	47
Bacteria;Calditrichaeota;Calditrichia;Calditrichales;Calditrichaceae;Calorithrix;uncultured Deferribacteres bacterium	0	0	54	0	0	0	7	27	30	0	0	0
Bacteria;Calditrichaeota;Calditrichia;Calditrichales;Calditrichaceae;Calorithrix;uncultured bacterium	56	0	0	197	97	145	92	0	68	0	179	159
Bacteria;Calditrichaeota;Calditrichia;Calditrichales;Calditrichaceae;Calorithrix;__	74	0	0	0	46	27	0	0	0	0	0	0
Bacteria;Calditrichaeota;Calditrichia;Calditrichales;Calditrichaceae;JdFR-76;uncultured bacterium	19	0	0	0	0	0	0	0	11	0	0	0
Bacteria;Calditrichaeota;Calditrichia;Calditrichales;Calditrichaceae;SM23-31;bacterium SM23_31	38	66	0	0	0	0	20	0	0	0	0	0
Bacteria;Calditrichaeota;Calditrichia;Calditrichales;Calditrichaceae;SM23-31;uncultured bacterium	0	44	61	0	0	0	0	0	10	0	0	0
Bacteria;Calditrichaeota;Calditrichia;Calditrichales;Calditrichaceae;saltmarsh clone LCP-26;saltmarsh clone LCP-26	0	0	0	0	0	0	5	0	0	0	0	0
Bacteria;Calditrichaeota;Calditrichia;Calditrichales;Calditrichaceae;uncultured Caldithrix sp.;uncultured Caldithrix sp.	0	77	0	0	0	0	0	0	0	0	0	0
Bacteria;Calditrichaeota;Calditrichia;Calditrichales;Calditrichaceae;uncultured Deferribacteres bacterium;uncultured Deferribacteres bacterium	85	130	0	58	22	28	56	72	0	0	0	0
Bacteria;Calditrichaeota;Calditrichia;Calditrichales;Calditrichaceae;uncultured bacterium;uncultured bacterium	43	69	0	19	0	15	18	9	18	0	0	5
Bacteria;Calditrichaeota;Calditrichia;Calditrichales;Calditrichaceae;uncultured organism;uncultured organism	0	0	0	0	0	0	0	16	0	0	0	0
Bacteria;Calditrichaeota;Calditrichia;Calditrichales;Calditrichaceae;__;__	0	0	0	0	40	0	73	38	25	0	0	0
Bacteria;Chlamydiae;LD1-PA32;metagenome;metagenome;metagenome;metagenome	0	0	26	0	0	0	0	0	0	0	0	0
Bacteria;Chlamydiae;LD1-PA32;uncultured bacterium;uncultured bacterium;uncultured bacterium;uncultured bacterium	0	32	87	0	0	0	0	0	5	0	0	0
Bacteria;Chloroflexi;Anaerolineae;1-20;uncultured bacterium;uncultured bacterium;uncultured bacterium	0	0	0	0	25	0	15	0	0	0	0	0
Bacteria;Chloroflexi;Anaerolineae;ADurb.Bin180;uncultured bacterium;uncultured bacterium;uncultured bacterium	0	15	108	0	0	0	241	84	0	0	0	0
Bacteria;Chloroflexi;Anaerolineae;ADurb.Bin180;__;__;__	19	0	0	0	0	0	0	0	0	0	0	0
Bacteria;Chloroflexi;Anaerolineae;Anaerolineales;Anaerolineaceae;ADurb.Bin120;uncultured bacterium	0	0	0	0	0	0	50	34	27	0	0	28
Bacteria;Chloroflexi;Anaerolineae;Anaerolineales;Anaerolineaceae;ADurb.Bin120;__	0	0	0	0	0	0	0	2	0	0	0	0
Bacteria;Chloroflexi;Anaerolineae;Anaerolineales;Anaerolineaceae;Pelolinea;__	24	0	0	0	0	0	0	0	0	0	0	0
Bacteria;Chloroflexi;Anaerolineae;Anaerolineales;Anaerolineaceae;uncultured;uncultured Anaerolineaceae bacterium	43	0	0	0	0	0	0	0	46	0	0	0
Bacteria;Chloroflexi;Anaerolineae;Anaerolineales;Anaerolineaceae;uncultured;uncultured Chloroflexi bacterium	139	0	0	70	0	233	0	0	0	0	0	39
Bacteria;Chloroflexi;Anaerolineae;Anaerolineales;Anaerolineaceae;uncultured;uncultured bacterium	0	0	0	0	0	0	0	0	28	0	0	0
Bacteria;Chloroflexi;Anaerolineae;Anaerolineales;Anaerolineaceae;uncultured;uncultured deep-sea bacterium	0	86	0	0	2	0	0	0	0	0	0	0
Bacteria;Chloroflexi;Anaerolineae;Anaerolineales;Anaerolineaceae;uncultured;uncultured marine bacterium	0	0	0	0	22	0	22	0	0	0	0	0
Bacteria;Chloroflexi;Anaerolineae;Anaerolineales;Anaerolineaceae;uncultured;uncultured organism	0	0	0	0	0	107	0	0	0	0	51	0
Bacteria;Chloroflexi;Anaerolineae;Anaerolineales;Anaerolineaceae;uncultured;__	133	126	94	124	126	131	104	92	506	0	120	195
Bacteria;Chloroflexi;Anaerolineae;Ardenticatenales;Ardenticatenaceae;Ardenticatena;uncultured Chloroflexi bacterium	0	0	0	0	0	12	0	0	0	0	0	0
Bacteria;Chloroflexi;Anaerolineae;Ardenticatenales;uncultured;uncultured bacterium;uncultured bacterium	0	0	0	69	14	43	0	0	0	0	86	94
Bacteria;Chloroflexi;Anaerolineae;Ardenticatenales;uncultured;uncultured organism;uncultured organism	0	0	0	0	0	13	0	0	0	0	0	0
Bacteria;Chloroflexi;Anaerolineae;Caldilineales;Caldilineaceae;uncultured;uncultured bacterium	0	0	0	27	0	32	0	0	0	0	0	0
Bacteria;Chloroflexi;Anaerolineae;Caldilineales;Caldilineaceae;uncultured;__	0	0	0	0	0	3	0	0	0	0	0	0
Bacteria;Chloroflexi;Anaerolineae;MSB-5B2;uncultured Chloroflexi bacterium;uncultured Chloroflexi bacterium;uncultured Chloroflexi bacterium	0	0	0	0	0	0	2	0	0	0	0	0
Bacteria;Chloroflexi;Anaerolineae;MSB-5B2;uncultured bacterium;uncultured bacterium;uncultured bacterium	166	270	0	0	0	0	174	136	133	0	0	0
Bacteria;Chloroflexi;Anaerolineae;MSB-5B2;__;__;__	0	134	90	0	0	0	88	0	0	0	0	0
Bacteria;Chloroflexi;Anaerolineae;MSB-5E12;uncultured Chloroflexi bacterium;uncultured Chloroflexi bacterium;uncultured Chloroflexi bacterium	0	0	0	0	0	0	25	0	0	0	0	0
Bacteria;Chloroflexi;Anaerolineae;RBG-13-54-9;uncultured bacterium;uncultured bacterium;uncultured bacterium	13	23	0	0	0	0	30	0	12	0	0	0
Bacteria;Chloroflexi;Anaerolineae;RBG-13-54-9;uncultured organism;uncultured organism;uncultured organism	8	0	0	0	0	0	0	0	28	0	0	0
Bacteria;Chloroflexi;Anaerolineae;SBR1031;A4b;uncultured organism;uncultured organism	0	0	0	0	13	0	0	0	0	0	0	7
Bacteria;Chloroflexi;Anaerolineae;SBR1031;bacterium YC-ZSS-LKJ145;bacterium YC-ZSS-LKJ145;bacterium YC-ZSS-LKJ145	0	0	0	0	0	57	0	0	0	0	0	0
Bacteria;Chloroflexi;Anaerolineae;SBR1031;metagenome;metagenome;metagenome	0	0	0	0	0	0	0	18	0	0	0	0
Bacteria;Chloroflexi;Anaerolineae;SBR1031;uncultured Chloroflexi bacterium;uncultured Chloroflexi bacterium;uncultured Chloroflexi bacterium	86	0	0	0	27	92	0	0	0	0	50	0
Bacteria;Chloroflexi;Anaerolineae;SBR1031;uncultured bacterium;uncultured bacterium;uncultured bacterium	159	35	0	50	41	0	129	24	126	0	35	133
Bacteria;Chloroflexi;Anaerolineae;SBR1031;uncultured organism;uncultured organism;uncultured organism	111	0	20	0	88	29	296	78	157	0	0	61
Bacteria;Chloroflexi;Anaerolineae;SBR1031;__;__;__	213	101	135	38	0	211	14	50	127	0	0	82
Bacteria;Chloroflexi;Anaerolineae;Thermoflexales;Thermoflexaceae;Thermoflexus;uncultured Chloroflexaceae bacterium	0	0	0	24	0	0	0	0	0	0	0	0
Bacteria;Chloroflexi;Anaerolineae;Thermoflexales;Thermoflexaceae;Thermoflexus;uncultured bacterium	255	438	397	0	0	43	83	0	307	0	22	56
Bacteria;Chloroflexi;Anaerolineae;Thermoflexales;Thermoflexaceae;Thermoflexus;__	54	0	0	0	0	4	82	0	61	0	0	0
Bacteria;Chloroflexi;Anaerolineae;uncultured;uncultured Chloroflexi bacterium;uncultured Chloroflexi bacterium;uncultured Chloroflexi bacterium	0	0	0	0	0	0	131	45	108	0	0	0
Bacteria;Chloroflexi;Anaerolineae;uncultured;uncultured bacterium;uncultured bacterium;uncultured bacterium	27	86	0	0	0	0	0	0	0	0	0	24
Bacteria;Chloroflexi;Anaerolineae;uncultured;uncultured organism;uncultured organism;uncultured organism	0	0	0	0	0	0	0	0	3	0	0	0
Bacteria;Chloroflexi;Anaerolineae;uncultured;__;__;__	0	0	92	60	67	0	90	0	72	0	0	0
Bacteria;Chloroflexi;Anaerolineae;__;__;__;__	23	0	69	39	0	44	0	0	0	0	21	0
Bacteria;Chloroflexi;Dehalococcoidia;1226B1H1-22-FL;uncultured bacterium;uncultured bacterium;uncultured bacterium	0	66	0	0	0	0	0	0	0	0	0	0
Bacteria;Chloroflexi;Dehalococcoidia;3051bac4-16;uncultured bacterium;uncultured bacterium;uncultured bacterium	0	0	68	0	0	0	0	0	0	0	0	0
Bacteria;Chloroflexi;Dehalococcoidia;661239;Chloroflexi bacterium RBG_13_46_14;Chloroflexi bacterium RBG_13_46_14;Chloroflexi bacterium RBG_13_46_14	0	0	0	0	0	0	173	57	65	0	16	26
Bacteria;Chloroflexi;Dehalococcoidia;661239;uncultured bacterium;uncultured bacterium;uncultured bacterium	127	116	48	0	0	6	0	0	45	0	0	0
Bacteria;Chloroflexi;Dehalococcoidia;Dehalococcoidales;Dehalococcoidales Incertae Sedis;Dehalobium;uncultured bacterium	0	0	0	0	0	6	0	0	0	0	0	12
Bacteria;Chloroflexi;Dehalococcoidia;DscP2;uncultured bacterium;uncultured bacterium;uncultured bacterium	0	68	0	0	0	0	0	0	0	0	0	0
Bacteria;Chloroflexi;Dehalococcoidia;ER-E4-17;uncultured bacterium;uncultured bacterium;uncultured bacterium	0	24	0	0	0	0	0	0	0	0	0	0
Bacteria;Chloroflexi;Dehalococcoidia;ER-E4-17;__;__;__	0	52	0	0	0	0	0	34	0	0	0	0
Bacteria;Chloroflexi;Dehalococcoidia;FS117-23B-02;uncultured bacterium;uncultured bacterium;uncultured bacterium	0	65	0	0	0	0	0	42	0	0	0	0
Bacteria;Chloroflexi;Dehalococcoidia;FS117-23B-02;__;__;__	0	0	0	0	0	0	27	0	0	0	0	0
Bacteria;Chloroflexi;Dehalococcoidia;FW22;uncultured Chloroflexi bacterium;uncultured Chloroflexi bacterium;uncultured Chloroflexi bacterium	152	0	0	0	0	0	0	111	117	0	0	0
Bacteria;Chloroflexi;Dehalococcoidia;FW22;uncultured bacterium;uncultured bacterium;uncultured bacterium	601	193	163	87	0	139	578	486	611	0	56	0
Bacteria;Chloroflexi;Dehalococcoidia;FW22;uncultured organism;uncultured organism;uncultured organism	102	0	0	0	0	32	0	0	0	0	39	28
Bacteria;Chloroflexi;Dehalococcoidia;FW22;__;__;__	68	203	0	0	0	0	137	0	88	0	0	0
Bacteria;Chloroflexi;Dehalococcoidia;GIF3;Dehalococcoidia bacterium SCGC AB-540-C11;Dehalococcoidia bacterium SCGC AB-540-C11;Dehalococcoidia bacterium SCGC AB-540-C11	128	56	0	0	0	0	2	0	46	0	0	0
Bacteria;Chloroflexi;Dehalococcoidia;GIF3;uncultured bacterium;uncultured bacterium;uncultured bacterium	1000	366	651	0	0	0	1251	223	1048	8	0	138
Bacteria;Chloroflexi;Dehalococcoidia;GIF3;__;__;__	75	34	134	0	0	0	104	149	15	0	0	0
Bacteria;Chloroflexi;Dehalococcoidia;GIF9;AB-539-J10;SCGC-AB-539-J10;uncultured Chloroflexi bacterium	39	135	0	0	0	0	247	29	0	0	0	0
Bacteria;Chloroflexi;Dehalococcoidia;GIF9;AB-539-J10;SCGC-AB-539-J10;uncultured bacterium	137	148	197	0	39	0	122	59	138	0	44	33
Bacteria;Chloroflexi;Dehalococcoidia;GIF9;AB-539-J10;SCGC-AB-539-J10;__	198	166	0	0	0	0	302	67	245	0	0	0
Bacteria;Chloroflexi;Dehalococcoidia;GIF9;AB-539-J10;uncultured bacterium;uncultured bacterium	8	333	0	0	0	0	86	0	0	0	0	0
Bacteria;Chloroflexi;Dehalococcoidia;GIF9;AB-539-J10;uncultured organism;uncultured organism	23	0	0	0	0	0	0	0	0	0	0	0
Bacteria;Chloroflexi;Dehalococcoidia;GIF9;uncultured Chloroflexi bacterium;uncultured Chloroflexi bacterium;uncultured Chloroflexi bacterium	0	76	16	0	0	0	95	97	152	0	0	0
Bacteria;Chloroflexi;Dehalococcoidia;GIF9;uncultured bacterium;uncultured bacterium;uncultured bacterium	0	0	0	0	0	0	195	90	89	0	0	0
Bacteria;Chloroflexi;Dehalococcoidia;GIF9;__;__;__	138	0	0	0	0	0	204	0	0	0	0	0
Bacteria;Chloroflexi;Dehalococcoidia;H3.93;uncultured bacterium;uncultured bacterium;uncultured bacterium	0	398	48	0	0	0	175	0	202	0	0	32
Bacteria;Chloroflexi;Dehalococcoidia;MB-C2-126;uncultured bacterium;uncultured bacterium;uncultured bacterium	0	0	11	0	0	0	347	186	0	0	0	0
Bacteria;Chloroflexi;Dehalococcoidia;MSBL5;uncultured bacterium;uncultured bacterium;uncultured bacterium	560	745	217	0	0	0	1346	336	800	0	8	0
Bacteria;Chloroflexi;Dehalococcoidia;MSBL5;uncultured organism;uncultured organism;uncultured organism	43	0	0	0	0	0	0	0	25	0	10	17
Bacteria;Chloroflexi;Dehalococcoidia;MSBL5;__;__;__	0	158	155	0	0	0	0	0	0	0	0	0
Bacteria;Chloroflexi;Dehalococcoidia;Napoli-4B-65;uncultured Chloroflexi bacterium;uncultured Chloroflexi bacterium;uncultured Chloroflexi bacterium	183	202	0	0	0	0	930	488	749	0	0	0
Bacteria;Chloroflexi;Dehalococcoidia;Napoli-4B-65;uncultured bacterium;uncultured bacterium;uncultured bacterium	285	640	581	0	0	0	86	145	0	0	0	74
Bacteria;Chloroflexi;Dehalococcoidia;Napoli-4B-65;__;__;__	156	42	0	0	0	0	22	0	171	0	0	0
Bacteria;Chloroflexi;Dehalococcoidia;S085;uncultured bacterium;uncultured bacterium;uncultured bacterium	0	227	0	36	0	70	236	289	231	0	13	54
Bacteria;Chloroflexi;Dehalococcoidia;S085;__;__;__	72	0	0	0	0	0	0	0	0	0	0	0
Bacteria;Chloroflexi;Dehalococcoidia;SAR202 clade;uncultured Thermomicrobium sp.;uncultured Thermomicrobium sp.;uncultured Thermomicrobium sp.	0	0	0	25	0	45	0	0	0	0	0	0
Bacteria;Chloroflexi;Dehalococcoidia;SAR202 clade;uncultured bacterium;uncultured bacterium;uncultured bacterium	0	0	0	0	0	174	0	0	0	0	0	0
Bacteria;Chloroflexi;Dehalococcoidia;SAR202 clade;uncultured soil bacterium;uncultured soil bacterium;uncultured soil bacterium	0	0	0	81	0	99	0	0	0	0	0	0
Bacteria;Chloroflexi;Dehalococcoidia;SAR202 clade;__;__;__	0	0	0	0	0	43	0	0	0	0	0	20
Bacteria;Chloroflexi;Dehalococcoidia;SPG12-343-353-B75;uncultured bacterium;uncultured bacterium;uncultured bacterium	0	64	194	0	0	0	0	0	0	0	0	0
Bacteria;Chloroflexi;Dehalococcoidia;Sh765B-AG-111;uncultured Chlorobi bacterium;uncultured Chlorobi bacterium;uncultured Chlorobi bacterium	94	227	102	0	0	0	110	2	0	0	0	0
Bacteria;Chloroflexi;Dehalococcoidia;Sh765B-AG-111;uncultured Chloroflexi bacterium;uncultured Chloroflexi bacterium;uncultured Chloroflexi bacterium	0	70	0	0	0	0	0	0	0	0	0	0
Bacteria;Chloroflexi;Dehalococcoidia;Sh765B-AG-111;uncultured Dehalococcoides sp.;uncultured Dehalococcoides sp.;uncultured Dehalococcoides sp.	0	0	0	0	0	0	0	0	141	0	0	0
Bacteria;Chloroflexi;Dehalococcoidia;Sh765B-AG-111;uncultured bacterium;uncultured bacterium;uncultured bacterium	187	303	473	0	0	0	215	107	247	0	0	0
Bacteria;Chloroflexi;Dehalococcoidia;Sh765B-AG-111;__;__;__	79	195	47	0	0	0	173	101	171	0	0	0
Bacteria;Chloroflexi;Dehalococcoidia;t0.6.f;uncultured Chloroflexaceae bacterium;uncultured Chloroflexaceae bacterium;uncultured Chloroflexaceae bacterium	0	0	0	0	0	0	0	0	2	0	0	0
Bacteria;Chloroflexi;Dehalococcoidia;t0.6.f;uncultured Chloroflexi bacterium;uncultured Chloroflexi bacterium;uncultured Chloroflexi bacterium	0	61	0	0	0	0	0	0	54	0	0	0
Bacteria;Chloroflexi;Dehalococcoidia;t0.6.f;uncultured bacterium;uncultured bacterium;uncultured bacterium	339	821	49	0	0	0	672	103	948	0	0	0
Bacteria;Chloroflexi;Dehalococcoidia;t0.6.f;__;__;__	0	68	0	0	0	0	0	0	5	0	0	0
Bacteria;Chloroflexi;Dehalococcoidia;uncultured bacterium;uncultured bacterium;uncultured bacterium;uncultured bacterium	42	228	134	0	0	0	294	0	305	0	0	0
Bacteria;Chloroflexi;Dehalococcoidia;vadinBA26;uncultured Chloroflexi bacterium;uncultured Chloroflexi bacterium;uncultured Chloroflexi bacterium	0	106	127	0	0	0	84	0	0	0	0	0
Bacteria;Chloroflexi;Dehalococcoidia;vadinBA26;uncultured bacterium;uncultured bacterium;uncultured bacterium	306	126	138	0	0	67	351	43	480	0	0	123
Bacteria;Chloroflexi;Dehalococcoidia;vadinBA26;__;__;__	22	0	15	0	0	0	0	0	0	0	0	0
Bacteria;Chloroflexi;Dehalococcoidia;__;__;__;__	411	1801	935	13	0	89	1604	457	890	18	2	0
Bacteria;Chloroflexi;JG30-KF-CM66;metagenome;metagenome;metagenome;metagenome	0	0	0	0	0	19	0	0	0	0	0	0
Bacteria;Chloroflexi;JG30-KF-CM66;uncultured bacterium;uncultured bacterium;uncultured bacterium;uncultured bacterium	59	77	42	98	28	33	0	0	55	0	0	35
Bacteria;Chloroflexi;OLB14;uncultured Chloroflexi bacterium;uncultured Chloroflexi bacterium;uncultured Chloroflexi bacterium;uncultured Chloroflexi bacterium	0	0	0	24	0	0	0	0	0	0	16	0
Bacteria;Chloroflexi;__;__;__;__;__	0	60	0	0	0	0	310	0	225	0	0	0
Bacteria;Cyanobacteria;Melainabacteria;Gastranaerophilales;uncultured organism;uncultured organism;uncultured organism	0	0	0	0	13	0	0	0	0	0	0	0
Bacteria;Cyanobacteria;Oxyphotobacteria;Chloroplast;__;__;__	24	0	0	0	53	0	7	8	32	0	0	18
Bacteria;Cyanobacteria;Oxyphotobacteria;Nostocales;Cyanobacteriaceae;Synechocystis SAG 90.79;uncultured cyanobacterium	0	0	0	0	0	0	0	0	0	0	7	0
Bacteria;Cyanobacteria;Oxyphotobacteria;Nostocales;Phormidiaceae;Arthrospira PCC-7345;uncultured cyanobacterium	0	0	0	0	0	0	0	0	0	0	0	20
Bacteria;Cyanobacteria;Oxyphotobacteria;Nostocales;Phormidiaceae;__;__	0	0	0	0	57	0	0	0	0	0	0	0
Bacteria;Cyanobacteria;Oxyphotobacteria;Nostocales;Rubidibacteraceae;Rubidibacter KORDI 51-2;Halothece sp. MPI 96P605	0	0	0	0	31	0	0	0	0	0	0	0
Bacteria;Cyanobacteria;Oxyphotobacteria;Oxyphotobacteria Incertae Sedis;Unknown Family;__;__	0	0	0	0	52	0	0	0	0	0	0	0
Bacteria;Cyanobacteria;Oxyphotobacteria;Phormidesmiales;Nodosilineaceae;Halomicronema TFEP1;uncultured cyanobacterium	0	0	0	0	0	0	0	0	0	0	6	0
Bacteria;Cyanobacteria;Oxyphotobacteria;Phormidesmiales;Nodosilineaceae;uncultured cyanobacterium;uncultured cyanobacterium	0	0	0	0	0	0	0	0	0	0	0	7
Bacteria;Cyanobacteria;Oxyphotobacteria;Phormidesmiales;Nodosilineaceae;uncultured;uncultured organism	0	0	0	0	0	0	0	0	0	0	0	64
Bacteria;Cyanobacteria;Oxyphotobacteria;Phormidesmiales;Phormidesmiaceae;Phormidium MBIC10003;__	0	0	0	0	23	0	0	0	0	0	0	0
Bacteria;Cyanobacteria;Oxyphotobacteria;Phormidesmiales;__;__;__	0	0	0	0	98	0	0	0	0	0	0	0
Bacteria;Cyanobacteria;Oxyphotobacteria;Synechococcales;Cyanobiaceae;Cyanobium PCC-6307;Synechococcus sp. CENA143	0	80	0	0	0	0	0	0	0	0	0	0
Bacteria;Cyanobacteria;Oxyphotobacteria;Synechococcales;Cyanobiaceae;Cyanobium PCC-6307;__	0	0	0	0	56	0	0	0	0	0	0	0
Bacteria;Cyanobacteria;Oxyphotobacteria;Synechococcales;Cyanobiaceae;__;__	0	0	0	0	0	0	0	0	0	0	0	29
Bacteria;Dadabacteria;Dadabacteriia;Dadabacteriales;uncultured bacterium;uncultured bacterium;uncultured bacterium	98	0	0	9	4	0	0	0	78	0	6	0
Bacteria;Dadabacteria;Dadabacteriia;Dadabacteriales;__;__;__	0	0	0	0	0	25	0	0	0	0	0	0
Bacteria;Deinococcus-Thermus;Deinococci;Deinococcales;Trueperaceae;Truepera;__	0	0	0	0	0	0	19	0	0	0	0	0
Bacteria;Dependentiae;Babeliae;Babeliales;Babeliaceae;uncultured bacterium;uncultured bacterium	0	0	0	0	4	0	0	0	0	0	0	0
Bacteria;Dependentiae;Babeliae;Babeliales;Vermiphilaceae;uncultured bacterium;uncultured bacterium	14	0	0	0	0	0	0	0	0	0	0	0
Bacteria;Dependentiae;Babeliae;Babeliales;uncultured Candidatus Dependentiae bacterium;uncultured Candidatus Dependentiae bacterium;uncultured Candidatus Dependentiae bacterium	0	0	0	0	0	0	0	0	0	0	0	6
Bacteria;Dependentiae;Babeliae;Babeliales;uncultured bacterium;uncultured bacterium;uncultured bacterium	0	164	20	0	0	0	2	4	0	0	0	0
Bacteria;Dependentiae;Babeliae;Babeliales;__;__;__	0	0	0	0	0	0	0	2	0	0	0	0
Bacteria;Elusimicrobia;4-29;uncultured bacterium;uncultured bacterium;uncultured bacterium;uncultured bacterium	0	78	0	0	0	0	0	0	0	0	0	0
Bacteria;Elusimicrobia;4-29;__;__;__;__	0	37	0	0	0	0	0	0	0	0	0	0
Bacteria;Elusimicrobia;Endomicrobia;Endomicrobiales;Endomicrobiaceae;Candidatus Endomicrobium;uncultured bacterium	0	0	0	0	0	0	0	0	0	0	26	20
Bacteria;Elusimicrobia;Lineage IIc;uncultured bacterium;uncultured bacterium;uncultured bacterium;uncultured bacterium	0	0	0	26	0	0	0	0	0	0	0	0
Bacteria;Elusimicrobia;Rs-M47;uncultured organism;uncultured organism;uncultured organism;uncultured organism	0	61	0	0	0	0	0	0	0	0	0	0
Bacteria;Entotheonellaeota;Entotheonellia;Entotheonellales;Entotheonellaceae;Candidatus Entotheonella;uncultured bacterium	0	0	0	33	0	0	0	0	0	0	0	0
Bacteria;Entotheonellaeota;Entotheonellia;Entotheonellales;Entotheonellaceae;uncultured bacterium;uncultured bacterium	0	0	0	0	0	57	0	0	0	0	63	0
Bacteria;Epsilonbacteraeota;Campylobacteria;Campylobacterales;Arcobacteraceae;Arcobacter;uncultured Epsilonproteobacteria bacterium	0	0	0	0	0	0	0	0	0	0	0	20
Bacteria;Epsilonbacteraeota;Campylobacteria;Campylobacterales;Helicobacteraceae;uncultured;uncultured bacterium	0	0	0	0	0	0	0	0	0	0	0	28
Bacteria;Epsilonbacteraeota;Campylobacteria;Campylobacterales;Sulfurovaceae;Sulfurovum;__	0	0	0	45	33	30	0	0	0	0	17	37
Bacteria;Epsilonbacteraeota;Campylobacteria;Campylobacterales;Thiovulaceae;Sulfurimonas;__	0	0	0	2	0	0	0	0	0	0	0	0
Bacteria;Epsilonbacteraeota;Campylobacteria;Campylobacterales;__;__;__	0	0	0	140	106	64	0	0	0	0	24	19
Bacteria;Epsilonbacteraeota;Campylobacteria;Nautiliales;Nautiliaceae;__;__	0	0	0	0	0	7	0	0	0	0	0	0
Bacteria;FBP;Armatimonadetes bacterium CG2_30_66_41;Armatimonadetes bacterium CG2_30_66_41;Armatimonadetes bacterium CG2_30_66_41;Armatimonadetes bacterium CG2_30_66_41;Armatimonadetes bacterium CG2_30_66_41	0	0	0	0	0	0	0	0	4	0	0	0
Bacteria;FCPU426;uncultured bacterium;uncultured bacterium;uncultured bacterium;uncultured bacterium;uncultured bacterium	4	0	0	0	0	0	0	0	0	0	0	18
Bacteria;FCPU426;uncultured microorganism;uncultured microorganism;uncultured microorganism;uncultured microorganism;uncultured microorganism	0	0	0	0	0	0	0	0	2	0	0	0
Bacteria;Fibrobacteres;Fibrobacteria;Fibrobacterales;Candidatus Raymondbacteria;__;__	0	79	0	0	0	0	0	0	0	0	0	0
Bacteria;Fibrobacteres;Fibrobacteria;Fibrobacterales;MAT-CR-H6-H10;uncultured organism;uncultured organism	8	0	0	13	0	0	0	0	0	0	23	0
Bacteria;Fibrobacteres;Fibrobacteria;Fibrobacterales;SBYC;uncultured organism;uncultured organism	0	0	0	0	28	0	0	0	0	0	28	0
Bacteria;Fibrobacteres;Fibrobacteria;Fibrobacterales;TG3;__;__	0	0	0	0	0	0	0	0	0	0	0	29
Bacteria;Firmicutes;Bacilli;Bacillales;Bacillaceae;Bacillus;Bacillus taeanensis	0	0	0	23	0	0	0	0	0	0	0	0
Bacteria;Firmicutes;Bacilli;Bacillales;Bacillaceae;Bacillus;__	2	0	0	0	0	0	0	424	0	0	64	20
Bacteria;Firmicutes;Bacilli;Bacillales;Paenibacillaceae;Paenibacillus;__	0	0	0	15	68	0	0	0	0	0	0	13
Bacteria;Firmicutes;Bacilli;Bacillales;Paenibacillaceae;uncultured;uncultured bacterium	0	0	0	0	0	0	0	0	0	28	0	0
Bacteria;Firmicutes;Bacilli;Bacillales;uncultured;__;__	42	0	0	0	0	0	0	0	0	0	0	0
Bacteria;Firmicutes;Clostridia;Clostridiales;Clostridiaceae 1;Clostridium sensu stricto 17;bacterium enrichment culture clone KWE30-23-C	0	0	0	0	0	0	0	4	0	0	0	0
Bacteria;Firmicutes;Clostridia;Clostridiales;Clostridiaceae 1;Clostridium sensu stricto 7;__	0	0	0	0	3	0	0	0	0	0	0	0
Bacteria;Firmicutes;Clostridia;Clostridiales;Clostridiaceae 3;Clostridiisalibacter;Clostridium sp. AN-AS6E	42	0	0	0	0	0	0	0	0	0	0	0
Bacteria;Firmicutes;Clostridia;Clostridiales;Clostridiaceae 3;Clostridiisalibacter;bacterium YC-ZSS-LKJ129	25	0	0	0	0	0	0	0	0	0	0	0
Bacteria;Firmicutes;Clostridia;Clostridiales;Clostridiaceae 4;Caminicella;uncultured bacterium	49	0	0	0	0	0	0	0	0	0	0	0
Bacteria;Firmicutes;Clostridia;Clostridiales;Clostridiaceae 4;Paramaledivibacter;uncultured bacterium	0	0	0	0	0	0	0	0	37	0	0	0
Bacteria;Firmicutes;Clostridia;Clostridiales;Clostridiales Incertae Sedis;Dethiosulfatibacter;__	0	0	0	0	0	0	0	0	0	0	0	21
Bacteria;Firmicutes;Clostridia;Clostridiales;Family XII;Fusibacter;uncultured bacterium	0	0	0	0	0	0	0	0	0	0	0	12
Bacteria;Firmicutes;Clostridia;Clostridiales;Family XII;Fusibacter;uncultured organism	0	0	0	0	0	0	0	0	0	0	0	44
Bacteria;Firmicutes;Clostridia;Clostridiales;Heliobacteriaceae;Hydrogenispora;uncultured Firmicutes bacterium	0	0	0	0	0	0	0	0	13	0	0	0
Bacteria;Firmicutes;Clostridia;Clostridiales;Heliobacteriaceae;Hydrogenispora;__	0	0	0	0	10	0	0	0	0	0	0	0
Bacteria;Firmicutes;Clostridia;Clostridiales;Lachnospiraceae;Natranaerovirga;uncultured bacterium	49	0	0	65	14	0	0	0	0	0	0	0
Bacteria;Firmicutes;Clostridia;Clostridiales;Peptococcaceae;Desulfotomaculum;__	71	0	0	0	0	0	0	0	0	0	0	0
Bacteria;Firmicutes;Clostridia;Clostridiales;Peptococcaceae;uncultured;__	8	0	0	0	0	0	0	0	0	0	0	0
Bacteria;Firmicutes;Clostridia;Clostridiales;Peptococcaceae;__;__	0	0	0	0	0	0	0	0	0	0	5	0
Bacteria;Firmicutes;Clostridia;Clostridiales;Ruminococcaceae;Ruminococcaceae UCG-012;bacterium enrichment culture clone E34	0	0	0	0	0	0	0	0	3	0	0	0
Bacteria;Firmicutes;Clostridia;Clostridiales;Ruminococcaceae;Ruminococcaceae UCG-012;uncultured organism	0	0	0	0	0	0	0	0	0	0	0	9
Bacteria;Firmicutes;Clostridia;Clostridiales;Syntrophomonadaceae;Candidatus Contubernalis;__	7	0	0	0	0	0	0	0	0	0	0	0
Bacteria;Firmicutes;Clostridia;Clostridiales;livecontrolB21;uncultured bacterium;uncultured bacterium	0	0	0	0	0	0	0	0	0	0	0	14
Bacteria;Firmicutes;Clostridia;Clostridiales;__;__;__	10	0	0	0	0	0	0	0	0	0	0	0
Bacteria;Firmicutes;Limnochordia;Limnochordales;uncultured;uncultured bacterium;uncultured bacterium	56	0	0	0	0	0	0	0	0	0	0	0
Bacteria;Gemmatimonadetes;BD2-11 terrestrial group;uncultured bacterium;uncultured bacterium;uncultured bacterium;uncultured bacterium	25	0	0	57	0	190	59	31	0	51	73	60
Bacteria;Gemmatimonadetes;BD2-11 terrestrial group;uncultured organism;uncultured organism;uncultured organism;uncultured organism	132	0	0	0	0	8	0	0	0	0	0	0
Bacteria;Gemmatimonadetes;BD2-11 terrestrial group;unidentified bacterium wb1_A18;unidentified bacterium wb1_A18;unidentified bacterium wb1_A18;unidentified bacterium wb1_A18	0	89	0	35	130	367	7	35	25	23	236	170
Bacteria;Gemmatimonadetes;BD2-11 terrestrial group;__;__;__;__	79	0	113	40	25	0	100	0	3	20	59	25
Bacteria;Gemmatimonadetes;Gemmatimonadetes;Gemmatimonadales;Gemmatimonadaceae;uncultured;uncultured actinobacterium	0	0	0	0	17	0	0	0	0	0	0	0
Bacteria;Gemmatimonadetes;MD2902-B12;uncultured bacterium;uncultured bacterium;uncultured bacterium;uncultured bacterium	0	81	0	0	0	0	0	0	0	0	0	9
Bacteria;Gemmatimonadetes;MD2902-B12;uncultured microorganism;uncultured microorganism;uncultured microorganism;uncultured microorganism	0	0	0	0	0	0	27	0	24	0	0	0
Bacteria;Gemmatimonadetes;MD2902-B12;uncultured organism;uncultured organism;uncultured organism;uncultured organism	0	0	0	0	0	14	0	0	0	0	0	0
Bacteria;Gemmatimonadetes;MD2902-B12;__;__;__;__	0	0	61	0	0	0	0	0	0	0	0	0
Bacteria;Gemmatimonadetes;PAUC43f marine benthic group;uncultured bacterium;uncultured bacterium;uncultured bacterium;uncultured bacterium	31	0	0	0	0	56	0	0	0	0	0	55
Bacteria;Gemmatimonadetes;PAUC43f marine benthic group;__;__;__;__	0	0	0	0	0	0	0	0	0	0	0	29
Bacteria;Gemmatimonadetes;S0134 terrestrial group;uncultured bacterium;uncultured bacterium;uncultured bacterium;uncultured bacterium	28	0	0	0	0	81	0	0	0	0	27	36
Bacteria;Gemmatimonadetes;__;__;__;__;__	2	0	0	0	0	0	0	0	0	0	0	0
Bacteria;Halanaerobiaeota;Halanaerobiia;Halanaerobiales;Halanaerobiaceae;Halanaerobium;uncultured Halanaerobium sp.	0	0	0	0	0	0	0	0	0	0	0	35
Bacteria;Halanaerobiaeota;Halanaerobiia;Halanaerobiales;Halanaerobiaceae;Halocella;uncultured Firmicutes bacterium	0	0	0	0	0	0	0	0	0	0	20	33
Bacteria;Halanaerobiaeota;Halanaerobiia;Halanaerobiales;Halanaerobiaceae;Halocella;uncultured organism	0	0	0	0	0	0	0	0	0	0	4	0
Bacteria;Halanaerobiaeota;Halanaerobiia;Halanaerobiales;Halobacteroidaceae;Halanaerobacter;Halanaerobacter lacunarum	0	0	0	0	0	0	0	0	0	0	0	12
Bacteria;Halanaerobiaeota;Halanaerobiia;Halanaerobiales;Halobacteroidaceae;Orenia;Orenia chitinitropha	0	0	0	34	0	0	0	0	0	0	0	0
Bacteria;Halanaerobiaeota;Halanaerobiia;Halanaerobiales;Halobacteroidaceae;Orenia;Orenia salinaria	0	0	0	32	0	0	0	0	0	0	0	0
Bacteria;Halanaerobiaeota;Halanaerobiia;Halanaerobiales;Halobacteroidaceae;Orenia;uncultured bacterium	0	0	0	107	73	39	0	0	0	0	0	35
Bacteria;Halanaerobiaeota;Halanaerobiia;Halanaerobiales;Halobacteroidaceae;Orenia;uncultured organism	0	0	0	73	52	0	0	0	0	0	0	0
Bacteria;Hydrogenedentes;Hydrogenedentia;Hydrogenedentiales;Hydrogenedensaceae;uncultured bacterium;uncultured bacterium	0	0	0	0	0	34	0	0	0	0	0	0
Bacteria;Hydrogenedentes;Hydrogenedentia;Hydrogenedentiales;Hydrogenedensaceae;__;__	0	32	0	0	0	0	0	0	0	0	0	0
Bacteria;Kiritimatiellaeota;Kiritimatiellae;WCHB1-41;uncultured Verrucomicrobia bacterium;uncultured Verrucomicrobia bacterium;uncultured Verrucomicrobia bacterium	0	61	0	0	0	0	0	0	0	0	0	0
Bacteria;Kiritimatiellaeota;Kiritimatiellae;WCHB1-41;uncultured organism;uncultured organism;uncultured organism	0	34	0	0	0	0	0	0	0	0	0	0
Bacteria;LCP-89;saltmarsh clone LCP-89;saltmarsh clone LCP-89;saltmarsh clone LCP-89;saltmarsh clone LCP-89;saltmarsh clone LCP-89	37	87	0	0	0	0	20	0	28	0	25	77
Bacteria;LCP-89;uncultured bacterium;uncultured bacterium;uncultured bacterium;uncultured bacterium;uncultured bacterium	2	211	34	0	0	0	108	0	63	0	0	0
Bacteria;LCP-89;__;__;__;__;__	36	35	0	0	0	0	24	0	0	0	0	0
Bacteria;Latescibacteria;Latescibacteria;Latescibacterales;Latescibacteraceae;Candidatus Latescibacter;Candidatus Latescibacter anaerobius SCGC AAA252-E07	0	0	50	0	0	0	0	0	0	0	0	0
Bacteria;Latescibacteria;Latescibacteria;Latescibacterales;Latescibacteraceae;Candidatus Latescibacter;uncultured bacterium	0	137	0	13	4	0	0	0	0	0	0	8
Bacteria;Latescibacteria;Latescibacteria;Latescibacterales;Latescibacteraceae;Candidatus Latescibacter;__	13	95	0	0	0	0	8	0	0	0	0	0
Bacteria;Latescibacteria;Latescibacteria;Latescibacterales;Latescibacteraceae;uncultured bacterium;uncultured bacterium	67	0	30	44	0	0	0	46	66	0	19	14
Bacteria;Latescibacteria;Latescibacteria;Latescibacterales;Latescibacteraceae;uncultured deep-sea bacterium;uncultured deep-sea bacterium	0	0	0	0	0	7	0	0	0	0	0	0
Bacteria;Latescibacteria;Latescibacteria;Latescibacterales;Latescibacteraceae;__;__	0	0	0	0	54	0	0	26	0	0	0	0
Bacteria;Latescibacteria;uncultured Latescibacteria bacterium;uncultured Latescibacteria bacterium;uncultured Latescibacteria bacterium;uncultured Latescibacteria bacterium;uncultured Latescibacteria bacterium	14	182	87	0	0	0	0	0	10	0	0	0
Bacteria;Latescibacteria;uncultured bacterium;uncultured bacterium;uncultured bacterium;uncultured bacterium;uncultured bacterium	12	10	0	0	0	0	14	0	0	0	0	0
Bacteria;Latescibacteria;uncultured low G+C Gram-positive bacterium;uncultured low G+C Gram-positive bacterium;uncultured low G+C Gram-positive bacterium;uncultured low G+C Gram-positive bacterium;uncultured low G+C Gram-positive bacterium	0	33	111	0	0	0	0	48	12	0	0	0
Bacteria;Latescibacteria;uncultured soil bacterium;uncultured soil bacterium;uncultured soil bacterium;uncultured soil bacterium;uncultured soil bacterium	0	0	0	34	0	0	0	0	0	0	0	0
Bacteria;Latescibacteria;__;__;__;__;__	0	0	0	0	0	0	0	11	0	0	0	0
Bacteria;Lentisphaerae;Oligosphaeria;Oligosphaerales;Lenti-02;Cytophaga sp. Dex80-64;Cytophaga sp. Dex80-64	0	0	37	0	0	0	0	0	0	0	0	0
Bacteria;Marinimicrobia (SAR406 clade);uncultured Bacteroidetes/Chlorobi group bacterium;uncultured Bacteroidetes/Chlorobi group bacterium;uncultured Bacteroidetes/Chlorobi group bacterium;uncultured Bacteroidetes/Chlorobi group bacterium;uncultured Bacteroidetes/Chlorobi group bacterium	0	19	0	0	0	0	0	0	0	0	0	0
Bacteria;Marinimicrobia (SAR406 clade);uncultured bacterium;uncultured bacterium;uncultured bacterium;uncultured bacterium;uncultured bacterium	21	0	76	0	0	0	0	0	0	0	0	0
Bacteria;Modulibacteria;Moduliflexia;Moduliflexales;Moduliflexaceae;uncultured bacterium;uncultured bacterium	0	0	23	0	0	0	0	0	0	0	0	6
Bacteria;Nitrospinae;Nitrospinia;Nitrospinales;Nitrospinaceae;Nitrospina;uncultured proteobacterium	0	0	0	0	2	0	0	0	0	0	0	0
Bacteria;Nitrospirae;Nitrospira;Nitrospirales;Nitrospiraceae;Nitrospira;unidentified bacterium wb1_F07	0	0	0	82	0	59	0	0	0	0	0	0
Bacteria;Nitrospirae;Nitrospira;Nitrospirales;Nitrospiraceae;Nitrospira;__	0	0	0	0	0	15	0	0	0	0	0	0
Bacteria;Nitrospirae;Thermodesulfovibrionia;uncultured;uncultured Nitrospirae bacterium;uncultured Nitrospirae bacterium;uncultured Nitrospirae bacterium	0	0	0	0	18	0	0	0	0	0	0	0
Bacteria;Nitrospirae;Thermodesulfovibrionia;uncultured;__;__;__	20	0	0	0	0	33	0	0	0	0	0	104
Bacteria;Omnitrophicaeota;Candidatus Omnitrophus magneticus;Candidatus Omnitrophus magneticus;Candidatus Omnitrophus magneticus;Candidatus Omnitrophus magneticus;Candidatus Omnitrophus magneticus	0	53	0	0	0	0	21	9	0	0	0	0
Bacteria;Omnitrophicaeota;Omnitrophia;Omnitrophales;Omnitrophaceae;Candidatus Omnitrophus;uncultured bacterium	0	0	0	0	0	0	13	0	0	0	0	0
Bacteria;Omnitrophicaeota;Omnitrophia;uncultured bacterium;uncultured bacterium;uncultured bacterium;uncultured bacterium	0	0	49	0	0	0	0	0	0	0	0	0
Bacteria;Omnitrophicaeota;uncultured bacterium;uncultured bacterium;uncultured bacterium;uncultured bacterium;uncultured bacterium	0	309	76	0	0	0	28	31	11	0	0	0
Bacteria;Omnitrophicaeota;__;__;__;__;__	0	0	0	0	0	0	0	0	0	0	13	0
Bacteria;Patescibacteria;ABY1;Candidatus Falkowbacteria;marine metagenome;marine metagenome;marine metagenome	0	0	0	0	0	0	0	0	0	0	0	5
Bacteria;Patescibacteria;ABY1;Candidatus Falkowbacteria;__;__;__	0	0	0	0	0	0	12	0	0	0	0	0
Bacteria;Patescibacteria;ABY1;Candidatus Magasanikbacteria;uncultured bacterium;uncultured bacterium;uncultured bacterium	0	0	0	7	0	0	0	0	0	0	0	0
Bacteria;Patescibacteria;ABY1;__;__;__;__	0	0	0	0	0	0	0	0	2	0	0	0
Bacteria;Patescibacteria;Gracilibacteria;Candidatus Peregrinibacteria;uncultured bacterium;uncultured bacterium;uncultured bacterium	0	15	0	4	0	0	72	0	11	0	10	0
Bacteria;Patescibacteria;Gracilibacteria;uncultured bacterium;uncultured bacterium;uncultured bacterium;uncultured bacterium	9	0	0	0	0	0	30	0	0	0	0	0
Bacteria;Patescibacteria;Gracilibacteria;__;__;__;__	0	0	0	0	6	0	0	0	0	0	0	0
Bacteria;Patescibacteria;Kazania;candidate division Kazan bacterium RBG_13_50_9;candidate division Kazan bacterium RBG_13_50_9;candidate division Kazan bacterium RBG_13_50_9;candidate division Kazan bacterium RBG_13_50_9	22	0	0	0	0	0	0	0	0	0	0	0
Bacteria;Patescibacteria;MD2896-B216;uncultured bacterium;uncultured bacterium;uncultured bacterium;uncultured bacterium	8	0	0	0	0	0	0	0	0	0	0	0
Bacteria;Patescibacteria;Microgenomatia;Candidatus Woesebacteria;uncultured bacterium;uncultured bacterium;uncultured bacterium	38	0	0	2	0	0	0	0	0	0	0	18
Bacteria;Patescibacteria;Parcubacteria;Candidatus Kaiserbacteria;uncultured bacterium;uncultured bacterium;uncultured bacterium	0	0	0	0	0	19	0	0	0	0	0	0
Bacteria;Patescibacteria;Parcubacteria;Candidatus Nealsonbacteria;uncultured bacterium;uncultured bacterium;uncultured bacterium	14	0	0	0	0	0	0	0	0	0	0	0
Bacteria;Patescibacteria;Parcubacteria;Candidatus Portnoybacteria;__;__;__	0	226	0	0	0	0	0	0	0	0	0	0
Bacteria;Patescibacteria;Parcubacteria;Candidatus Spechtbacteria;uncultured bacterium;uncultured bacterium;uncultured bacterium	0	0	0	0	0	10	0	0	0	0	0	0
Bacteria;Patescibacteria;Parcubacteria;Candidatus Terrybacteria;uncultured bacterium;uncultured bacterium;uncultured bacterium	0	0	0	0	0	7	0	0	0	0	0	9
Bacteria;Patescibacteria;Parcubacteria;Candidatus Yanofskybacteria;uncultured bacterium;uncultured bacterium;uncultured bacterium	6	0	0	0	0	0	0	0	0	0	0	0
Bacteria;Patescibacteria;Parcubacteria;GWA2-38-13b;uncultured bacterium;uncultured bacterium;uncultured bacterium	0	0	0	0	0	15	0	35	0	0	0	0
Bacteria;Patescibacteria;Parcubacteria;GWB1-42-6;uncultured bacterium;uncultured bacterium;uncultured bacterium	0	0	29	0	0	0	0	0	0	0	0	0
Bacteria;Patescibacteria;Parcubacteria;Paceibacterales;Paceibacteraceae;Candidatus Paceibacter;uncultured bacterium	0	0	0	0	3	0	0	0	0	0	0	41
Bacteria;Patescibacteria;Parcubacteria;uncultured bacterium;uncultured bacterium;uncultured bacterium;uncultured bacterium	0	29	0	0	0	0	4	0	0	0	21	53
Bacteria;Patescibacteria;Parcubacteria;__;__;__;__	33	53	63	0	0	0	0	0	0	0	0	12
Bacteria;Patescibacteria;Saccharimonadia;Saccharimonadales;uncultured bacterium;uncultured bacterium;uncultured bacterium	0	0	0	0	21	0	0	0	0	0	0	0
Bacteria;Patescibacteria;WWE3;uncultured bacterium;uncultured bacterium;uncultured bacterium;uncultured bacterium	0	0	3	0	0	24	0	0	0	0	0	0
Bacteria;Planctomycetes;Brocadiae;SM23-32;Planctomycetes bacterium SM23_32;Planctomycetes bacterium SM23_32;Planctomycetes bacterium SM23_32	0	0	0	0	0	5	0	0	0	0	0	0
Bacteria;Planctomycetes;ODP123;uncultured bacterium;uncultured bacterium;uncultured bacterium;uncultured bacterium	0	50	0	0	0	0	0	0	0	0	0	0
Bacteria;Planctomycetes;OM190;uncultured bacterium;uncultured bacterium;uncultured bacterium;uncultured bacterium	19	0	72	0	0	0	0	0	10	0	0	0
Bacteria;Planctomycetes;Phycisphaerae;B103G10;uncultured bacterium;uncultured bacterium;uncultured bacterium	0	43	0	0	11	0	0	0	0	0	0	0
Bacteria;Planctomycetes;Phycisphaerae;CCM11a;uncultured Planctomycetales bacterium;uncultured Planctomycetales bacterium;uncultured Planctomycetales bacterium	0	0	0	0	0	0	5	0	0	0	0	0
Bacteria;Planctomycetes;Phycisphaerae;CCM11a;uncultured bacterium;uncultured bacterium;uncultured bacterium	13	17	0	0	0	24	0	9	26	0	0	0
Bacteria;Planctomycetes;Phycisphaerae;CCM11a;__;__;__	0	0	0	0	0	0	0	0	7	0	0	0
Bacteria;Planctomycetes;Phycisphaerae;MSBL9;SG8-4;uncultured bacterium;uncultured bacterium	6	0	15	0	0	0	0	0	0	0	0	0
Bacteria;Planctomycetes;Phycisphaerae;MSBL9;SG8-4;__;__	0	48	0	0	0	0	0	0	0	0	0	0
Bacteria;Planctomycetes;Phycisphaerae;Phycisphaerales;AKAU3564 sediment group;uncultured bacterium;uncultured bacterium	0	21	0	0	0	0	19	0	15	0	0	0
Bacteria;Planctomycetes;Phycisphaerae;Phycisphaerales;AKAU3564 sediment group;uncultured organism;uncultured organism	26	23	0	0	0	0	0	0	0	0	0	0
Bacteria;Planctomycetes;Phycisphaerae;Phycisphaerales;AKAU3564 sediment group;__;__	0	0	0	0	0	0	0	0	2	0	0	0
Bacteria;Planctomycetes;Phycisphaerae;Phycisphaerales;Phycisphaeraceae;Urania-1B-19 marine sediment group;uncultured organism	17	0	39	12	0	0	0	0	0	0	0	0
Bacteria;Planctomycetes;Phycisphaerae;Phycisphaerales;Phycisphaeraceae;Z195MB87;uncultured planctomycete	0	0	73	0	0	0	0	0	0	0	0	0
Bacteria;Planctomycetes;Phycisphaerae;Phycisphaerales;Phycisphaeraceae;Z195MB87;__	23	0	0	0	0	0	0	0	0	0	0	0
Bacteria;Planctomycetes;Phycisphaerae;Phycisphaerales;Phycisphaeraceae;uncultured;uncultured organism	0	0	0	0	3	0	0	0	0	0	0	0
Bacteria;Planctomycetes;Phycisphaerae;Pla1 lineage;uncultured bacterium;uncultured bacterium;uncultured bacterium	0	0	26	0	0	0	0	0	0	0	0	0
Bacteria;Planctomycetes;Phycisphaerae;mle1-8;uncultured bacterium;uncultured bacterium;uncultured bacterium	17	22	8	0	0	0	0	0	0	0	0	0
Bacteria;Planctomycetes;Pla3 lineage;uncultured planctomycete;uncultured planctomycete;uncultured planctomycete;uncultured planctomycete	0	0	18	0	0	0	0	0	0	0	0	0
Bacteria;Planctomycetes;Pla4 lineage;uncultured bacterium;uncultured bacterium;uncultured bacterium;uncultured bacterium	0	122	0	0	0	9	0	0	0	0	0	0
Bacteria;Planctomycetes;Planctomycetacia;Gemmatales;Gemmataceae;uncultured;uncultured bacterium	0	0	0	0	0	14	0	0	0	0	0	0
Bacteria;Planctomycetes;Planctomycetacia;Pirellulales;Pirellulaceae;Blastopirellula;uncultured bacterium	0	0	0	0	0	0	0	0	6	0	0	0
Bacteria;Planctomycetes;Planctomycetacia;Pirellulales;Pirellulaceae;Blastopirellula;uncultured deep-sea bacterium	13	0	0	0	0	0	0	0	0	0	0	0
Bacteria;Planctomycetes;Planctomycetacia;Pirellulales;Pirellulaceae;Blastopirellula;__	0	0	0	0	0	10	0	0	0	0	0	0
Bacteria;Planctomycetes;Planctomycetacia;Pirellulales;Pirellulaceae;Pir4 lineage;Planctomycetes bacterium RBG_16_64_12	0	0	0	0	0	0	0	0	0	0	0	34
Bacteria;Planctomycetes;Planctomycetacia;Pirellulales;Pirellulaceae;Pir4 lineage;__	0	16	0	10	0	10	0	0	0	0	12	0
Bacteria;Planctomycetes;Planctomycetacia;Pirellulales;Pirellulaceae;Rhodopirellula;uncultured bacterium	0	0	0	0	0	30	0	0	0	0	9	0
Bacteria;Planctomycetes;Planctomycetacia;Pirellulales;Pirellulaceae;Rhodopirellula;uncultured sediment bacterium	0	0	0	0	4	0	0	0	0	0	0	0
Bacteria;Planctomycetes;Planctomycetacia;Pirellulales;Pirellulaceae;__;__	0	0	0	42	0	0	0	2	0	0	0	0
Bacteria;Planctomycetes;Planctomycetacia;Planctomycetales;Rubinisphaeraceae;Planctomicrobium;__	0	0	0	0	4	45	0	0	0	0	0	0
Bacteria;Planctomycetes;Planctomycetacia;Planctomycetales;uncultured;uncultured bacterium;uncultured bacterium	0	0	0	0	0	32	0	0	0	0	10	0
Bacteria;Planctomycetes;Planctomycetacia;Planctomycetales;uncultured;uncultured marine microorganism;uncultured marine microorganism	0	0	0	0	0	0	0	0	0	0	2	0
Bacteria;Planctomycetes;Planctomycetacia;Planctomycetales;uncultured;__;__	0	0	0	10	0	0	0	0	0	0	0	0
Bacteria;Planctomycetes;Planctomycetacia;Planctomycetales;__;__;__	0	0	0	0	0	35	0	0	0	0	0	0
Bacteria;Planctomycetes;vadinHA49;uncultured bacterium;uncultured bacterium;uncultured bacterium;uncultured bacterium	21	115	55	10	0	10	2	0	6	0	0	0
Bacteria;Planctomycetes;__;__;__;__;__	24	124	0	0	0	0	0	0	10	0	0	0
Bacteria;Poribacteria;uncultured Firmicutes bacterium;uncultured Firmicutes bacterium;uncultured Firmicutes bacterium;uncultured Firmicutes bacterium;uncultured Firmicutes bacterium	0	0	0	29	0	0	0	0	0	0	0	12
Bacteria;Proteobacteria;Alphaproteobacteria;Micavibrionales;Micavibrionaceae;uncultured;__	0	0	0	0	0	58	0	0	0	0	0	0
Bacteria;Proteobacteria;Alphaproteobacteria;Puniceispirillales;uncultured Rhodospirillales bacterium;uncultured Rhodospirillales bacterium;uncultured Rhodospirillales bacterium	0	0	0	55	0	0	0	0	0	0	0	0
Bacteria;Proteobacteria;Alphaproteobacteria;Rhizobiales;Hyphomicrobiaceae;Filomicrobium;uncultured alpha proteobacterium	0	0	0	0	9	0	0	0	0	0	0	0
Bacteria;Proteobacteria;Alphaproteobacteria;Rhizobiales;Hyphomicrobiaceae;Filomicrobium;__	0	28	0	0	0	0	0	0	0	0	0	0
Bacteria;Proteobacteria;Alphaproteobacteria;Rhizobiales;Hyphomicrobiaceae;__;__	105	0	0	0	0	0	0	0	0	0	0	0
Bacteria;Proteobacteria;Alphaproteobacteria;Rhizobiales;Methyloligellaceae;Methyloceanibacter;__	94	0	0	0	0	0	0	0	64	0	0	0
Bacteria;Proteobacteria;Alphaproteobacteria;Rhizobiales;Rhizobiales Incertae Sedis;Bauldia;__	78	0	0	116	49	57	0	0	0	0	0	93
Bacteria;Proteobacteria;Alphaproteobacteria;Rhizobiales;Rhizobiales Incertae Sedis;Dichotomicrobium;uncultured bacterium	37	0	0	0	0	0	0	0	0	0	0	0
Bacteria;Proteobacteria;Alphaproteobacteria;Rhizobiales;Rhodobiaceae;Tepidamorphus;uncultured bacterium	0	0	0	44	0	0	0	0	0	0	0	0
Bacteria;Proteobacteria;Alphaproteobacteria;Rhizobiales;Rhodomicrobiaceae;Rhodomicrobium;uncultured alpha proteobacterium	0	0	0	0	0	0	0	0	42	0	0	0
Bacteria;Proteobacteria;Alphaproteobacteria;Rhizobiales;__;__;__	0	0	0	0	0	87	0	0	0	0	53	0
Bacteria;Proteobacteria;Alphaproteobacteria;Rhodobacterales;Rhodobacteraceae;Rhodovulum;__	0	0	0	0	0	0	0	0	0	0	0	23
Bacteria;Proteobacteria;Alphaproteobacteria;Rhodobacterales;Rhodobacteraceae;Roseivivax;uncultured organism	0	0	0	0	45	0	0	0	0	0	0	0
Bacteria;Proteobacteria;Alphaproteobacteria;Rhodobacterales;Rhodobacteraceae;Ruegeria;__	0	0	0	0	0	0	10	0	0	0	0	0
Bacteria;Proteobacteria;Alphaproteobacteria;Rhodobacterales;Rhodobacteraceae;uncultured;Rhodovulum sp.	0	0	0	6	0	45	0	0	0	0	0	0
Bacteria;Proteobacteria;Alphaproteobacteria;Rhodobacterales;Rhodobacteraceae;uncultured;uncultured Rhodobacterales bacterium	14	0	0	0	0	0	0	0	0	0	0	0
Bacteria;Proteobacteria;Alphaproteobacteria;Rhodobacterales;Rhodobacteraceae;__;__	0	0	0	127	0	27	0	0	0	0	0	76
Bacteria;Proteobacteria;Alphaproteobacteria;Rhodospirillales;Rhodopirillaceae;Defluviicoccus;__	0	0	0	0	26	0	0	0	0	0	0	0
Bacteria;Proteobacteria;Alphaproteobacteria;Rhodospirillales;Thalassospiraceae;Thalassospira;__	0	0	0	0	0	0	0	0	0	0	0	6
Bacteria;Proteobacteria;Alphaproteobacteria;Rhodovibrionales;Kiloniellaceae;Pelagibius;uncultured alpha proteobacterium	0	0	0	0	39	0	0	0	0	0	33	0
Bacteria;Proteobacteria;Alphaproteobacteria;Rhodovibrionales;Kiloniellaceae;Pelagibius;uncultured bacterium	0	0	0	19	0	0	0	0	0	0	0	0
Bacteria;Proteobacteria;Alphaproteobacteria;Rhodovibrionales;Kiloniellaceae;uncultured;uncultured bacterium	21	0	0	0	0	0	0	0	0	0	13	0
Bacteria;Proteobacteria;Alphaproteobacteria;Rhodovibrionales;Kiloniellaceae;uncultured;uncultured organism	69	0	0	0	0	0	0	0	0	0	0	0
Bacteria;Proteobacteria;Alphaproteobacteria;Rhodovibrionales;Kiloniellaceae;uncultured;__	16	0	0	0	6	31	0	0	0	0	0	0
Bacteria;Proteobacteria;Alphaproteobacteria;Rickettsiales;Mitochondria;__;__	17	0	0	0	0	0	35	0	0	0	0	0
Bacteria;Proteobacteria;Alphaproteobacteria;Sneathiellales;Sneathiellaceae;AT-s3-44;uncultured bacterium	0	0	0	32	0	75	0	0	0	0	0	0
Bacteria;Proteobacteria;Alphaproteobacteria;Sneathiellales;Sneathiellaceae;AT-s3-44;uncultured deep-sea bacterium	55	0	0	0	0	0	0	0	36	0	0	0
Bacteria;Proteobacteria;Alphaproteobacteria;Sneathiellales;Sneathiellaceae;__;__	18	0	0	0	0	0	0	0	0	0	0	0
Bacteria;Proteobacteria;Alphaproteobacteria;Sphingomonadales;Sphingomonadaceae;Erythrobacter;Erythrobacter sp. NAP1	0	0	0	0	0	0	0	2	0	0	0	0
Bacteria;Proteobacteria;Alphaproteobacteria;Thalassobaculales;uncultured;uncultured bacterium;uncultured bacterium	44	0	0	0	46	0	0	0	19	0	0	0
Bacteria;Proteobacteria;Alphaproteobacteria;Tistrellales;Geminicoccaceae;uncultured;uncultured Rhodospirillales bacterium	2	0	0	0	0	0	0	0	0	0	0	0
Bacteria;Proteobacteria;Alphaproteobacteria;Tistrellales;Geminicoccaceae;uncultured;uncultured bacterium	55	0	0	114	0	0	0	0	0	0	0	18
Bacteria;Proteobacteria;Alphaproteobacteria;Tistrellales;Geminicoccaceae;uncultured;__	0	0	0	0	0	91	0	0	0	0	2	0
Bacteria;Proteobacteria;Alphaproteobacteria;uncultured;uncultured bacterium;uncultured bacterium;uncultured bacterium	50	0	0	0	0	58	0	0	0	0	0	0
Bacteria;Proteobacteria;Alphaproteobacteria;uncultured;uncultured deep-sea bacterium;uncultured deep-sea bacterium;uncultured deep-sea bacterium	0	0	0	5	0	0	0	0	0	0	0	0
Bacteria;Proteobacteria;Alphaproteobacteria;uncultured;uncultured organism;uncultured organism;uncultured organism	0	0	0	0	37	0	11	0	0	0	0	0
Bacteria;Proteobacteria;Alphaproteobacteria;uncultured;uncultured sediment bacterium;uncultured sediment bacterium;uncultured sediment bacterium	0	0	0	0	0	42	0	0	0	0	0	0
Bacteria;Proteobacteria;Alphaproteobacteria;uncultured;__;__;__	0	0	0	125	14	69	0	0	26	27	33	48
Bacteria;Proteobacteria;Alphaproteobacteria;__;__;__;__	219	0	0	2	0	58	0	0	60	0	0	36
Bacteria;Proteobacteria;Deltaproteobacteria;Bdellovibrionales;Bacteriovoracaceae;Peredibacter;uncultured Peredibacter sp.	0	0	0	0	0	0	0	0	0	0	0	12
Bacteria;Proteobacteria;Deltaproteobacteria;Bdellovibrionales;Bacteriovoracaceae;__;__	0	0	0	38	0	36	0	0	0	0	25	0
Bacteria;Proteobacteria;Deltaproteobacteria;Bdellovibrionales;Bdellovibrionaceae;Bdellovibrio;__	0	0	0	4	0	0	0	0	0	0	0	0
Bacteria;Proteobacteria;Deltaproteobacteria;Bradymonadales;uncultured bacterium;uncultured bacterium;uncultured bacterium	0	0	0	0	15	24	0	0	0	0	0	0
Bacteria;Proteobacteria;Deltaproteobacteria;DTB120;uncultured bacterium;uncultured bacterium;uncultured bacterium	0	0	0	32	0	0	0	0	0	0	0	12
Bacteria;Proteobacteria;Deltaproteobacteria;Desulfarculales;Desulfarculaceae;Desulfatiglans;Desulfatiglans anilini DSM 4660	0	0	0	0	0	0	0	10	0	0	0	0
Bacteria;Proteobacteria;Deltaproteobacteria;Desulfarculales;Desulfarculaceae;Desulfatiglans;benzene mineralizing consortium clone SB-30	0	3	0	0	0	0	0	0	0	0	0	0
Bacteria;Proteobacteria;Deltaproteobacteria;Desulfarculales;Desulfarculaceae;Desulfatiglans;uncultured bacterium	1108	768	743	130	53	40	967	346	813	0	226	205
Bacteria;Proteobacteria;Deltaproteobacteria;Desulfarculales;Desulfarculaceae;Desulfatiglans;uncultured delta proteobacterium	0	127	0	0	0	32	0	59	0	0	0	76
Bacteria;Proteobacteria;Deltaproteobacteria;Desulfarculales;Desulfarculaceae;Desulfatiglans;uncultured organism	0	0	0	109	0	0	0	0	0	0	0	0
Bacteria;Proteobacteria;Deltaproteobacteria;Desulfarculales;Desulfarculaceae;Desulfatiglans;uncultured sediment bacterium	0	0	0	0	0	0	0	34	0	0	0	0
Bacteria;Proteobacteria;Deltaproteobacteria;Desulfarculales;Desulfarculaceae;Desulfatiglans;__	218	128	155	0	0	194	369	129	332	46	173	72
Bacteria;Proteobacteria;Deltaproteobacteria;Desulfarculales;Desulfarculaceae;uncultured;Desulfarculaceae bacterium JdFR-97	0	0	0	0	0	15	7	2	0	0	0	0
Bacteria;Proteobacteria;Deltaproteobacteria;Desulfobacterales;Desulfobacteraceae;Desulfatitalea;__	0	0	0	14	0	0	0	0	0	0	0	0
Bacteria;Proteobacteria;Deltaproteobacteria;Desulfobacterales;Desulfobacteraceae;Desulfobacter;__	0	0	0	0	0	0	0	0	0	0	0	35
Bacteria;Proteobacteria;Deltaproteobacteria;Desulfobacterales;Desulfobacteraceae;Desulfobacterium;uncultured delta proteobacterium	0	0	0	0	54	17	0	0	0	0	0	0
Bacteria;Proteobacteria;Deltaproteobacteria;Desulfobacterales;Desulfobacteraceae;SEEP-SRB1;Desulfobacterales bacterium C00003060	56	0	0	0	0	0	0	0	0	0	0	0
Bacteria;Proteobacteria;Deltaproteobacteria;Desulfobacterales;Desulfobacteraceae;SEEP-SRB1;uncultured bacterium	0	92	0	0	0	0	0	0	0	0	0	0
Bacteria;Proteobacteria;Deltaproteobacteria;Desulfobacterales;Desulfobacteraceae;SEEP-SRB1;uncultured delta proteobacterium	0	0	0	0	0	0	0	0	0	0	24	0
Bacteria;Proteobacteria;Deltaproteobacteria;Desulfobacterales;Desulfobacteraceae;SEEP-SRB1;uncultured sulfate-reducing bacterium	8	0	0	0	0	0	0	0	0	0	0	0
Bacteria;Proteobacteria;Deltaproteobacteria;Desulfobacterales;Desulfobacteraceae;SEEP-SRB1;__	0	52	0	0	0	0	0	0	0	0	0	0
Bacteria;Proteobacteria;Deltaproteobacteria;Desulfobacterales;Desulfobacteraceae;Sva0081 sediment group;uncultured Desulfobacteraceae bacterium	0	0	0	0	0	26	0	0	0	0	0	0
Bacteria;Proteobacteria;Deltaproteobacteria;Desulfobacterales;Desulfobacteraceae;Sva0081 sediment group;__	0	0	0	0	78	0	0	0	3	0	0	0
Bacteria;Proteobacteria;Deltaproteobacteria;Desulfobacterales;Desulfobacteraceae;uncultured;benzene mineralizing consortium clone SB-29	0	0	0	0	32	0	0	0	0	0	0	0
Bacteria;Proteobacteria;Deltaproteobacteria;Desulfobacterales;Desulfobacteraceae;__;__	0	0	0	0	176	30	0	0	0	0	0	0
Bacteria;Proteobacteria;Deltaproteobacteria;Desulfobacterales;Desulfobulbaceae;MSBL7;uncultured Desulfurivibrio sp.	0	0	0	5	0	0	0	0	0	0	0	0
Bacteria;Proteobacteria;Deltaproteobacteria;Desulfobacterales;Desulfobulbaceae;Syntrophobacter sp. DG_60;Syntrophobacter sp. DG_60	0	176	0	0	0	0	0	0	0	0	0	0
Bacteria;Proteobacteria;Deltaproteobacteria;Desulfobacterales;Desulfobulbaceae;uncultured archaeon;uncultured archaeon	3	0	0	0	0	0	0	0	0	0	0	0
Bacteria;Proteobacteria;Deltaproteobacteria;Desulfobacterales;__;__;__	0	0	0	0	28	0	0	0	0	0	0	0
Bacteria;Proteobacteria;Deltaproteobacteria;Desulfuromonadales;Desulfuromonadaceae;Pelobacter;uncultured bacterium	0	0	56	0	0	0	0	0	0	0	0	0
Bacteria;Proteobacteria;Deltaproteobacteria;MBNT15;uncultured organism;uncultured organism;uncultured organism	36	0	0	0	0	0	0	0	14	0	0	0
Bacteria;Proteobacteria;Deltaproteobacteria;MBNT15;__;__;__	0	0	0	0	0	22	0	0	0	0	0	0
Bacteria;Proteobacteria;Deltaproteobacteria;Myxococcales;BIrii41;uncultured bacterium;uncultured bacterium	0	0	0	0	2	0	0	0	0	0	0	0
Bacteria;Proteobacteria;Deltaproteobacteria;Myxococcales;Eel-36e1D6;uncultured bacterium;uncultured bacterium	0	0	0	0	0	10	0	0	0	0	0	0
Bacteria;Proteobacteria;Deltaproteobacteria;Myxococcales;Haliangiaceae;Haliangium;Haliangium tepidum	0	0	0	24	0	0	0	0	0	0	0	0
Bacteria;Proteobacteria;Deltaproteobacteria;Myxococcales;Haliangiaceae;Haliangium;__	112	0	0	0	44	7	10	0	0	0	0	0
Bacteria;Proteobacteria;Deltaproteobacteria;Myxococcales;Nannocystaceae;Pseudenhygromyxa;__	10	0	0	0	0	0	0	0	0	0	0	0
Bacteria;Proteobacteria;Deltaproteobacteria;Myxococcales;PS-B29;uncultured delta proteobacterium;uncultured delta proteobacterium	0	0	0	0	0	0	0	0	0	0	10	0
Bacteria;Proteobacteria;Deltaproteobacteria;Myxococcales;Sandaracinaceae;uncultured;__	0	0	0	0	29	0	0	0	0	0	0	0
Bacteria;Proteobacteria;Deltaproteobacteria;Myxococcales;VHS-B3-70;uncultured Geobacter sp.;uncultured Geobacter sp.	0	0	0	17	0	0	0	8	0	0	0	0
Bacteria;Proteobacteria;Deltaproteobacteria;Myxococcales;bacteriap25;uncultured bacterium;uncultured bacterium	0	0	0	0	0	68	0	0	0	0	0	0
Bacteria;Proteobacteria;Deltaproteobacteria;NB1-j;uncultured bacterium;uncultured bacterium;uncultured bacterium	0	0	0	65	0	26	8	0	0	0	0	0
Bacteria;Proteobacteria;Deltaproteobacteria;NB1-j;unidentified bacterium wb1_A15;unidentified bacterium wb1_A15;unidentified bacterium wb1_A15	0	0	0	0	0	48	0	0	0	0	0	0
Bacteria;Proteobacteria;Deltaproteobacteria;NB1-j;__;__;__	149	0	0	103	29	66	0	0	0	0	25	0
Bacteria;Proteobacteria;Deltaproteobacteria;Oligoflexales;Oligoflexaceae;uncultured;uncultured bacterium	0	0	0	0	5	0	0	0	0	0	0	0
Bacteria;Proteobacteria;Deltaproteobacteria;SAR324 clade(Marine group B);Candidatus Nitrosoarchaeum limnia SFB1;Candidatus Nitrosoarchaeum limnia SFB1;Candidatus Nitrosoarchaeum limnia SFB1	0	0	0	0	0	13	0	0	0	0	0	0
Bacteria;Proteobacteria;Deltaproteobacteria;SAR324 clade(Marine group B);uncultured bacterium;uncultured bacterium;uncultured bacterium	0	2	0	26	0	25	0	0	0	0	4	0
Bacteria;Proteobacteria;Deltaproteobacteria;SAR324 clade(Marine group B);uncultured organism;uncultured organism;uncultured organism	76	0	0	29	0	0	26	0	0	0	44	64
Bacteria;Proteobacteria;Deltaproteobacteria;SAR324 clade(Marine group B);__;__;__	0	0	0	0	0	0	3	0	0	0	0	0
Bacteria;Proteobacteria;Deltaproteobacteria;Sva0485;uncultured Desulfobulbaceae bacterium;uncultured Desulfobulbaceae bacterium;uncultured Desulfobulbaceae bacterium	131	159	166	0	0	0	178	50	79	0	0	0
Bacteria;Proteobacteria;Deltaproteobacteria;Sva0485;uncultured bacterium;uncultured bacterium;uncultured bacterium	159	424	95	0	2	0	248	21	184	0	0	53
Bacteria;Proteobacteria;Deltaproteobacteria;Sva0485;uncultured hydrocarbon seep bacterium BPC076;uncultured hydrocarbon seep bacterium BPC076;uncultured hydrocarbon seep bacterium BPC076	0	55	136	0	0	0	0	52	0	0	0	0
Bacteria;Proteobacteria;Deltaproteobacteria;Sva0485;__;__;__	67	293	72	72	37	0	0	0	14	0	0	16
Bacteria;Proteobacteria;Deltaproteobacteria;Syntrophobacterales;Syntrophaceae;Desulfobacca;uncultured delta proteobacterium	0	83	0	0	0	34	0	0	0	0	29	0
Bacteria;Proteobacteria;Deltaproteobacteria;Syntrophobacterales;Syntrophaceae;Desulfobacca;__	0	0	0	40	0	0	0	0	0	0	0	0
Bacteria;Proteobacteria;Deltaproteobacteria;Syntrophobacterales;Syntrophobacteraceae;uncultured;uncultured bacterium	86	0	0	120	0	77	119	21	51	0	64	138
Bacteria;Proteobacteria;Deltaproteobacteria;Syntrophobacterales;Syntrophobacteraceae;uncultured;__	0	0	0	0	26	0	0	0	0	0	0	0
Bacteria;Proteobacteria;Deltaproteobacteria;__;__;__;__	9	4	5	0	0	6	2	0	39	0	0	0
Bacteria;Proteobacteria;Gammaproteobacteria;Acidiferrobacterales;Acidiferrobacteraceae;Sulfurifustis;uncultured bacterium	0	0	0	33	0	0	0	0	0	0	0	0
Bacteria;Proteobacteria;Gammaproteobacteria;Alteromonadales;Alteromonadaceae;Rheinheimera;__	0	0	0	0	0	0	0	0	0	120	0	0
Bacteria;Proteobacteria;Gammaproteobacteria;Alteromonadales;Alteromonadaceae;__;__	0	0	0	0	0	0	0	0	0	0	0	8
Bacteria;Proteobacteria;Gammaproteobacteria;B108;uncultured bacterium;uncultured bacterium;uncultured bacterium	0	0	0	0	0	0	0	0	0	0	0	57
Bacteria;Proteobacteria;Gammaproteobacteria;Betaproteobacteriales;Burkholderiaceae;Pelomonas;__	0	0	36	0	0	0	0	0	0	0	0	0
Bacteria;Proteobacteria;Gammaproteobacteria;Cellvibrionales;Microbulbiferaceae;Microbulbifer;__	0	0	0	72	102	26	0	0	0	0	0	0
Bacteria;Proteobacteria;Gammaproteobacteria;Chromatiales;Chromatiaceae;Candidatus Thiobios;uncultured gamma proteobacterium	0	0	0	0	0	82	0	0	0	0	0	0
Bacteria;Proteobacteria;Gammaproteobacteria;Chromatiales;Chromatiaceae;Candidatus Thiobios;__	0	0	0	0	69	0	0	0	0	0	0	0
Bacteria;Proteobacteria;Gammaproteobacteria;Chromatiales;Chromatiaceae;Halochromatium;__	0	0	0	0	41	0	0	0	0	0	0	0
Bacteria;Proteobacteria;Gammaproteobacteria;Chromatiales;Chromatiaceae;Thiocystis;uncultured bacterium	0	0	0	0	6	0	0	0	0	0	0	0
Bacteria;Proteobacteria;Gammaproteobacteria;Chromatiales;Chromatiaceae;Thiohalobacter;Thiohalobacter thiocyanaticus	25	0	0	22	0	0	0	0	0	0	0	11
Bacteria;Proteobacteria;Gammaproteobacteria;Chromatiales;Chromatiaceae;Thiohalocapsa;uncultured organism	0	0	0	0	65	0	0	0	0	0	32	0
Bacteria;Proteobacteria;Gammaproteobacteria;Chromatiales;Chromatiaceae;Thiohalocapsa;__	0	0	0	0	62	0	0	0	0	0	0	0
Bacteria;Proteobacteria;Gammaproteobacteria;Chromatiales;Chromatiaceae;__;__	0	0	0	0	77	0	0	0	0	0	0	25
Bacteria;Proteobacteria;Gammaproteobacteria;Chromatiales;Sedimenticolaceae;Sedimenticola;__	0	0	0	0	0	0	0	11	0	0	0	0
Bacteria;Proteobacteria;Gammaproteobacteria;Coxiellales;Coxiellaceae;Coxiella;__	0	41	0	0	0	0	0	0	0	0	0	0
Bacteria;Proteobacteria;Gammaproteobacteria;Diplorickettsiales;Diplorickettsiaceae;uncultured;uncultured bacterium	0	0	0	0	0	0	0	0	6	0	0	0
Bacteria;Proteobacteria;Gammaproteobacteria;Ectothiorhodospirales;Ectothiorhodospiraceae;Thioalkalivibrio;__	0	0	0	0	56	27	0	0	0	0	0	0
Bacteria;Proteobacteria;Gammaproteobacteria;Ectothiorhodospirales;Ectothiorhodospiraceae;Thiohalomonas;uncultured bacterium	0	0	0	155	126	0	0	0	0	0	0	0
Bacteria;Proteobacteria;Gammaproteobacteria;Ectothiorhodospirales;Ectothiorhodospiraceae;uncultured;uncultured bacterium	0	0	0	27	0	0	0	0	0	0	0	0
Bacteria;Proteobacteria;Gammaproteobacteria;Ectothiorhodospirales;Thioalkalispiraceae;Thiohalophilus;uncultured bacterium	0	0	0	50	50	0	0	0	0	0	80	57
Bacteria;Proteobacteria;Gammaproteobacteria;Ectothiorhodospirales;Thioalkalispiraceae;__;__	0	0	0	60	33	0	0	0	0	0	0	28
Bacteria;Proteobacteria;Gammaproteobacteria;HOC36;uncultured bacterium;uncultured bacterium;uncultured bacterium	7	0	0	0	0	40	0	0	0	0	42	0
Bacteria;Proteobacteria;Gammaproteobacteria;KI89A clade;uncultured gamma proteobacterium;uncultured gamma proteobacterium;uncultured gamma proteobacterium	0	0	0	40	27	0	0	0	0	0	0	0
Bacteria;Proteobacteria;Gammaproteobacteria;Methylococcales;Methylohalobiaceae;Methylohalobius;Methylohalobius crimeensis 10Ki	0	0	0	25	0	0	0	0	0	0	0	0
Bacteria;Proteobacteria;Gammaproteobacteria;Milano-WF1B-44;uncultured gamma proteobacterium;uncultured gamma proteobacterium;uncultured gamma proteobacterium	0	0	0	0	0	0	2	11	0	0	0	0
Bacteria;Proteobacteria;Gammaproteobacteria;Nitrosococcales;Nitrosococcaceae;3PJM14;uncultured bacterium	0	0	0	0	0	114	0	0	0	0	0	0
Bacteria;Proteobacteria;Gammaproteobacteria;Nitrosococcales;Nitrosococcaceae;AqS1;uncultured bacterium	76	0	0	0	0	0	0	0	0	0	0	0
Bacteria;Proteobacteria;Gammaproteobacteria;Nitrosococcales;Nitrosococcaceae;CI75cm.2.12;uncultured bacterium	0	0	0	0	22	0	0	0	0	0	0	0
Bacteria;Proteobacteria;Gammaproteobacteria;Nitrosococcales;Nitrosococcaceae;CI75cm.2.12;__	0	0	0	0	0	28	0	0	0	0	0	0
Bacteria;Proteobacteria;Gammaproteobacteria;Nitrosococcales;Nitrosococcaceae;Inmirania;uncultured gamma proteobacterium	0	0	0	26	89	145	0	0	0	0	0	28
Bacteria;Proteobacteria;Gammaproteobacteria;Nitrosococcales;Nitrosococcaceae;Nitrosococcus;Nitrosococcus halophilus	0	0	0	41	0	62	0	0	0	0	45	83
Bacteria;Proteobacteria;Gammaproteobacteria;Nitrosococcales;Nitrosococcaceae;Nitrosococcus;__	0	0	0	0	0	16	0	0	0	0	0	0
Bacteria;Proteobacteria;Gammaproteobacteria;Nitrosococcales;Nitrosococcaceae;__;__	0	0	0	216	0	102	0	52	0	0	98	177
Bacteria;Proteobacteria;Gammaproteobacteria;OM182 clade;__;__;__	0	0	0	0	0	23	0	0	0	0	0	0
Bacteria;Proteobacteria;Gammaproteobacteria;Oceanospirillales;Halomonadaceae;Halomonas;__	0	0	0	0	0	0	0	0	0	0	0	26
Bacteria;Proteobacteria;Gammaproteobacteria;Run-SP154;uncultured gamma proteobacterium;uncultured gamma proteobacterium;uncultured gamma proteobacterium	0	0	0	0	22	0	0	0	0	0	0	0
Bacteria;Proteobacteria;Gammaproteobacteria;Steroidobacterales;Woeseiaceae;Woeseia;uncultured organism	0	0	0	0	24	0	0	0	0	0	0	0
Bacteria;Proteobacteria;Gammaproteobacteria;Steroidobacterales;Woeseiaceae;Woeseia;__	0	0	0	0	0	31	0	0	0	0	0	0
Bacteria;Proteobacteria;Gammaproteobacteria;Thiomicrospirales;Thiomicrospiraceae;Thiomicrorhabdus;uncultured proteobacterium	0	0	0	5	0	0	0	0	0	0	0	0
Bacteria;Proteobacteria;Gammaproteobacteria;Thiotrichales;Thiotrichaceae;uncultured;uncultured sediment bacterium	0	27	0	0	0	0	0	0	0	0	0	0
Bacteria;Proteobacteria;Gammaproteobacteria;Vibrionales;Vibrionaceae;Vibrio;Vibrio cidicii	0	0	0	0	0	0	0	0	0	366	0	0
Bacteria;Proteobacteria;Gammaproteobacteria;Vibrionales;Vibrionaceae;Vibrio;__	0	0	0	0	0	0	0	0	0	1358	0	0
Bacteria;Proteobacteria;Gammaproteobacteria;Vibrionales;Vibrionaceae;__;__	0	0	0	0	0	0	0	0	0	41	0	0
Bacteria;Proteobacteria;Gammaproteobacteria;uncultured;uncultured bacterium;uncultured bacterium;uncultured bacterium	0	0	0	30	0	40	0	0	0	0	0	0
Bacteria;Proteobacteria;Gammaproteobacteria;uncultured;uncultured gamma proteobacterium;uncultured gamma proteobacterium;uncultured gamma proteobacterium	0	0	0	106	74	0	0	0	0	0	112	0
Bacteria;Proteobacteria;Gammaproteobacteria;__;__;__;__	81	105	0	438	235	246	0	0	0	0	95	178
Bacteria;Proteobacteria;__;__;__;__;__	0	0	0	0	0	0	0	0	6	0	0	0
Bacteria;Schekmanbacteria;uncultured delta proteobacterium;uncultured delta proteobacterium;uncultured delta proteobacterium;uncultured delta proteobacterium;uncultured delta proteobacterium	0	0	0	7	10	0	0	0	0	0	0	0
Bacteria;Schekmanbacteria;uncultured proteobacterium;uncultured proteobacterium;uncultured proteobacterium;uncultured proteobacterium;uncultured proteobacterium	0	0	0	0	0	0	0	0	0	0	0	4
Bacteria;Spirochaetes;Leptospirae;Leptospirales;Leptospiraceae;RBG-16-49-21;uncultured bacterium	22	0	0	0	0	0	21	0	0	0	0	0
Bacteria;Spirochaetes;Leptospirae;Leptospirales;Leptospiraceae;RBG-16-49-21;__	3	0	0	0	0	0	0	0	5	0	0	0
Bacteria;Spirochaetes;Leptospirae;Leptospirales;Leptospiraceae;uncultured;uncultured Spirochaetales bacterium	0	0	0	0	14	0	0	0	0	0	0	17
Bacteria;Spirochaetes;Spirochaetia;Spirochaetales;Spirochaetaceae;Alkalispirochaeta;__	0	0	0	0	38	0	0	0	0	0	0	0
Bacteria;Spirochaetes;Spirochaetia;Spirochaetales;Spirochaetaceae;Candidatus Marispirochaeta;Candidatus Marispirochaeta associata	0	0	0	0	0	0	0	0	0	0	0	9
Bacteria;Spirochaetes;Spirochaetia;Spirochaetales;Spirochaetaceae;Sediminispirochaeta;uncultured organism	0	0	0	0	0	0	0	0	0	0	29	7
Bacteria;Spirochaetes;Spirochaetia;Spirochaetales;Spirochaetaceae;Sediminispirochaeta;__	0	0	57	35	0	0	41	18	0	0	0	30
Bacteria;Spirochaetes;Spirochaetia;Spirochaetales;Spirochaetaceae;Spirochaeta 2;uncultured bacterium	242	139	132	154	63	218	203	61	46	0	110	166
Bacteria;Spirochaetes;Spirochaetia;Spirochaetales;Spirochaetaceae;Spirochaeta 2;uncultured organism	22	0	0	0	33	0	31	0	35	0	0	12
Bacteria;Spirochaetes;Spirochaetia;Spirochaetales;Spirochaetaceae;Spirochaeta 2;uncultured spirochete	0	0	0	11	0	16	0	0	0	0	0	0
Bacteria;Spirochaetes;Spirochaetia;Spirochaetales;Spirochaetaceae;Spirochaeta 2;__	162	94	54	89	0	0	221	83	213	0	0	28
Bacteria;Spirochaetes;Spirochaetia;Spirochaetales;Spirochaetaceae;uncultured;uncultured organism	59	229	217	142	89	67	184	126	2	0	153	147
Bacteria;Spirochaetes;Spirochaetia;Spirochaetales;Spirochaetaceae;uncultured;__	101	69	33	45	10	0	0	25	35	0	48	33
Bacteria;Spirochaetes;Spirochaetia;Spirochaetales;Spirochaetaceae;__;__	0	0	0	0	0	0	38	0	0	0	0	0
Bacteria;TA06;uncultured bacterium;uncultured bacterium;uncultured bacterium;uncultured bacterium;uncultured bacterium	0	96	165	0	0	0	113	68	14	0	0	0
Bacteria;TA06;uncultured organism;uncultured organism;uncultured organism;uncultured organism;uncultured organism	0	0	59	0	0	0	0	0	0	0	43	28
Bacteria;TA06;uncultured sediment bacterium;uncultured sediment bacterium;uncultured sediment bacterium;uncultured sediment bacterium;uncultured sediment bacterium	0	0	0	0	0	0	0	0	0	0	20	0
Bacteria;TA06;__;__;__;__;__	0	42	137	0	0	0	0	39	0	0	0	0
Bacteria;Thermotogae;Thermotogae;Petrotogales;Petrotogaceae;Geotoga;uncultured organism	0	0	0	0	0	0	0	0	0	0	0	13
Bacteria;Verrucomicrobia;Verrucomicrobiae;Opitutales;Puniceicoccaceae;Verruc-01;uncultured organism	0	0	0	0	8	0	0	0	0	0	0	0
Bacteria;WOR-1;uncultured bacterium;uncultured bacterium;uncultured bacterium;uncultured bacterium;uncultured bacterium	0	0	0	0	0	0	45	0	0	0	0	0
Bacteria;WS2;uncultured bacterium;uncultured bacterium;uncultured bacterium;uncultured bacterium;uncultured bacterium	0	0	0	0	0	10	0	12	13	0	7	13
Bacteria;Zixibacteria;candidate division Zixibacteria bacterium SM1_73;candidate division Zixibacteria bacterium SM1_73;candidate division Zixibacteria bacterium SM1_73;candidate division Zixibacteria bacterium SM1_73;candidate division Zixibacteria bacterium SM1_73	33	0	34	0	0	0	0	0	0	0	0	0
Bacteria;Zixibacteria;uncultured Caldithrix sp.;uncultured Caldithrix sp.;uncultured Caldithrix sp.;uncultured Caldithrix sp.;uncultured Caldithrix sp.	0	105	124	0	0	0	0	56	0	0	0	0
Bacteria;Zixibacteria;uncultured bacterium;uncultured bacterium;uncultured bacterium;uncultured bacterium;uncultured bacterium	68	170	0	0	0	12	0	0	26	0	32	24
Bacteria;Zixibacteria;uncultured candidate division TA06 bacterium;uncultured candidate division TA06 bacterium;uncultured candidate division TA06 bacterium;uncultured candidate division TA06 bacterium;uncultured candidate division TA06 bacterium	0	0	0	0	0	0	2	0	0	0	0	0
Bacteria;Zixibacteria;__;__;__;__;__	130	88	0	64	29	0	0	32	0	0	73	34
Bacteria;__;__;__;__;__;__	58	436	191	137	33	98	67	36	54	0	89	154
