# Supplementary material for: Comparing Sediment Microbiomes in Contaminated and Pristine Wetlands along the Coast of Yucatan
Source: Microorganisms. 2021 Apr 20;9(4):877. doi: 10.3390/microorganisms9040877 (PMC8073884; doi:10.3390/microorganisms9040877)
Supplement: Supplementary file 1 [file microorganisms-09-00877-s001.zip › Supplementary_Material/Supplementary_Table_S4.xlsx]

## Sheet: kegg_paths.txt
Supplementary Table S4. Metabolic functions identified.
Level_1	Level_2	Level_3	Bocas de Dzilam_2019	Bocas de Dzilam_2019	Bocas de Dzilam_2019	El Palmar_2018	El Palmar_2018	El Palmar_2017	Progreso_2019	Progreso_2019	Progreso_2019	Sisal_2018	Sisal_2018	Sisal_2017
Metabolism	Carbohydrate metabolism	Glycolysis_/_Gluconeogenesis[00010]	7234.32	9368.55	5220.32	2903.23	2204.53	3127.39	8254.58	3827.06	6840.39	1660.01	1679.53	2431.94
Metabolism	Carbohydrate metabolism	Citrate_cycle_(TCA_cycle)[00020]	10178.3	13331.3	7285.8	3847.49	3056.27	4334.53	11992.7	5172.81	9892.66	1971.98	2324.44	3305.09
Metabolism	Carbohydrate metabolism	Pentose_phosphate_pathway[00030]	8048.4	10137	5663.05	3517.55	2696.6	3848.93	8973.8	4249.52	7454.77	2353.03	2085.14	3004.05
Metabolism	Carbohydrate metabolism	Pentose_and_glucuronate_interconversions[00040]	2329.73	2696.06	1508.33	1094.38	838.097	1156.13	2472.1	1306.1	2021.48	937.123	604.224	869.571
Metabolism	Carbohydrate metabolism	Fructose_and_mannose_metabolism[00051]	3222.62	3922.79	2217.3	1556.72	1250.82	1569.79	3276.8	1682.21	2705.33	1190.33	916.039	1268.93
Metabolism	Carbohydrate metabolism	Galactose_metabolism[00052]	3280.46	3949.22	2196.1	1363.28	1061.29	1459.85	3615.5	1896.07	3025.79	817.351	822.971	1179.95
Metabolism	Carbohydrate metabolism	Ascorbate_and_aldarate_metabolism[00053]	1325.78	1505.33	842.722	812.88	566.408	838.953	1309.86	712.056	1097.75	645.752	406.12	575.574
Metabolism	Lipid metabolism	Fatty_acid_biosynthesis[00061]	10695.1	12551.2	6771.31	5562.55	4315.03	5957.35	10512.2	5558.46	8754.77	2620.52	3241.51	4312.33
Metabolism	Lipid metabolism	Fatty_acid_degradation[00071]	4941.7	5225.6	3151.75	2069.11	1610.27	2525.82	5256.12	2360.65	4350.29	1184.36	1342.06	1840.73
Metabolism	Metabolism of cofactors and vitamins	Ubiquinone_and_other_terpenoid-quinone_biosynthesis[00130]	2549.91	2901.38	1536.47	1520.65	1453.3	1669.42	2348.78	1182.6	1993.28	1593.55	811.856	1224.68
Metabolism	Energy metabolism	Oxidative_phosphorylation[00190]	3804.44	4746.14	2527.44	1837.25	1472.81	2038.65	4183.5	1874.16	3470.85	786.396	1032.49	1512.05
Metabolism	Energy metabolism	Photosynthesis[00195]	3794.21	4781.09	2497.34	1550.59	1433.56	1704.44	4301.67	2011.86	3600.77	0	963.418	1426.03
Metabolism	Energy metabolism	Photosynthesis_-_antenna_proteins[00196]	13.7143	41.9048	0	0	149.571	0	4	4.5714	18.2857	0	3.4424	61.5238
Metabolism	Nucleotide metabolism	Purine_metabolism[00230]	5078.26	6503.45	3564.83	2275.58	1749.53	2430.77	5449.2	2612.77	4459.56	1318.93	1332.51	1913.36
Metabolism	Nucleotide metabolism	Pyrimidine_metabolism[00240]	6487.38	8413.97	4578.55	2806.95	2165.79	2994.94	7057.38	3350.13	5777.17	1552.55	1681.05	2399.38
Metabolism	Amino acid metabolism	Alanine,_aspartate_and_glutamate_metabolism[00250]	8836.47	11241.6	6091.54	4149.85	3236.15	4442.55	9229.06	4477.76	7589.78	2159.25	2438.52	3460.62
Metabolism	Metabolism of terpenoids and polyketides	Tetracycline_biosynthesis[00253]	0	0	0	2101.58	0	2046.15	0	0	0	0	0	0
Metabolism	Amino acid metabolism	Glycine,_serine_and_threonine_metabolism[00260]	6911.2	8530.15	4630.63	3156.16	2336.29	3459.46	7393.62	3566.54	6091.22	2052.35	1775.61	2571.91
Metabolism	Amino acid metabolism	Cysteine_and_methionine_metabolism[00270]	6821.65	8723.82	4809.23	2813.44	2208.31	2975.96	7803.24	3620.21	6464.24	1753.84	1573.13	2362.17
Metabolism	Amino acid metabolism	Valine,_leucine_and_isoleucine_degradation[00280]	6097.43	6752.98	3751.69	2504.18	1856.14	3091.5	6799.26	2949.9	5639.66	1330.5	1492.19	2169.28
Metabolism	Metabolism of terpenoids and polyketides	Geraniol_degradation[00281]	3407.94	0	1804.25	1409.4	1232.46	1866.33	3451.44	1453.12	2923.88	1812.01	817.75	1230.04
Metabolism	Amino acid metabolism	Valine,_leucine_and_isoleucine_biosynthesis[00290]	18525.3	25132.6	13758.2	7017.44	5102.9	8032.24	22166.2	9424.86	18077.1	2388.13	4100.21	6121.59
Metabolism	Amino acid metabolism	Lysine_biosynthesis[00300]	8795.65	11589.9	6323.05	3849.34	2915.24	4234.08	9899.98	4454.8	8068.74	1933.96	2251.84	3240.45
Metabolism	Amino acid metabolism	Lysine_degradation[00310]	2578.17	2535.2	1436.09	1228.4	951.576	1435.22	2432.3	1196.04	2065.07	642.038	723.179	986.741
Metabolism	Biosynthesis of other secondary metabolites	Penicillin_and_cephalosporin_biosynthesis[00311]	488.429	381.429	250.143	257.929	271.43	295.927	341.214	309.143	299.143	77.3657	206.286	229.024
Organismal Systems	Infectious diseases: Parasitic	beta-Lactam_resistance[01501]	0	0	0	29.25	90.75	35.625	0	0	0	68.14	0	11.125
Metabolism	Amino acid metabolism	Arginine_and_proline_metabolism[00330]	4337.02	5235.46	2838.06	2000.55	1588.5	2114.27	4643.62	2262.55	3854.57	1097.42	1121.24	1630.14
Metabolism	Amino acid metabolism	Histidine_metabolism[00340]	7842.33	9833.68	5393.66	3465.23	2645.3	3822.36	8716.95	4000.13	7240.09	1595.94	2078.88	2999.33
Metabolism	Amino acid metabolism	Tyrosine_metabolism[00350]	1390.54	1566.73	880.919	864.942	667.996	825.746	1290.71	690.532	1066.66	715.922	407.612	617.296
Metabolism	Amino acid metabolism	Phenylalanine_metabolism[00360]	1968.48	2106.21	1192.83	1150.33	865.501	1189.56	1751.83	915.846	1492.53	613.21	568.448	828.026
Metabolism	Xenobiotics biodegradation and metabolism	Chlorocyclohexane_and_chlorobenzene_degradation[00361]	329.2	34.3	27	334.45	228.652	352.348	21.55	45.4	78.05	198.156	71.433	151.867
Metabolism	Xenobiotics biodegradation and metabolism	Benzoate_degradation[00362]	2247.55	2448.51	1459.3	786.456	564.541	972.753	2635.55	1076.28	2181.76	453.565	503.075	715.247
Metabolism	Xenobiotics biodegradation and metabolism	Bisphenol_degradation[00363]	0	0	0	422.917	0	386.108	0	0	0	0	0	234.417
Metabolism	Amino acid metabolism	Tryptophan_metabolism[00380]	2624.33	2695.03	1558.48	1306.54	982.965	1511.43	2562.89	1225.94	2154.84	793.217	723.247	1013.77
Metabolism	Amino acid metabolism	Phenylalanine,_tyrosine_and_tryptophan_biosynthesis[00400]	8658.05	11731.9	6330.44	3479.03	2654.73	3917.43	10328.3	4313.23	8350.38	1457.53	2100.87	3035.46
Metabolism	Metabolism of other amino acids	beta-Alanine_metabolism[00410]	3825.85	4166.09	0	1910.04	1423.43	2102.5	0	0	3077.56	0	1059.14	1502.43
Metabolism	Metabolism of other amino acids	Taurine_and_hypotaurine_metabolism[00430]	2321.05	2017.62	1034.38	1848.65	1483.48	1792.14	1488.38	1095.62	1313.06	1511.99	1039.69	1316.46
Metabolism	Metabolism of other amino acids	Phosphonate_and_phosphinate_metabolism[00440]	116.321	24.6071	37.8214	190.405	159.513	147.582	40.3214	54.3571	53.1607	435.16	61.5	87.5121
Metabolism	Metabolism of other amino acids	Selenocompound_metabolism[00450]	8274.22	10424.8	5892.73	3087.83	2460.12	3609.07	9712.9	4366.43	8192.23	1613.34	1879.93	2745.51
Metabolism	Metabolism of other amino acids	D-Glutamine_and_D-glutamate_metabolism[00471]	8630.87	10328.3	5579	5223.11	4175.5	5667	7681.17	4262.83	6316.33	2083.23	3278.33	4370.78
Metabolism	Metabolism of other amino acids	D-Arginine_and_D-ornithine_metabolism[00472]	1291	343.5	161	2148.17	1556.5	1789.5	148.5	453	319.5	147	718.5	986.5
Metabolism	Metabolism of other amino acids	D-Alanine_metabolism[00473]	7603.13	7905.5	4360.67	4840.5	3843.39	5079.77	5872.17	3713.67	5302.08	1799.89	2742.39	3724.39
Metabolism	Metabolism of other amino acids	Glutathione_metabolism[00480]	3102.41	2522.5	1403.97	2424.31	1946.02	2391.79	2059.26	1233.71	1943.84	1625.6	1092.94	1604.68
Metabolism	Carbohydrate metabolism	Starch_and_sucrose_metabolism[00500]	2868.95	3198.62	1800.03	1728.99	1411.66	1714.66	2805.35	1524.31	2369.83	1216.9	935.265	1375.52
Metabolism	Glycan biosynthesis and metabolism	N-Glycan_biosynthesis[00510]	448.714	702.273	397.318	198.03	140.538	253.916	379.796	213.409	298.534	12.0909	139.28	204.682
Metabolism	Glycan biosynthesis and metabolism	Other_glycan_degradation[00511]	1403.06	913.062	484.562	511.812	502.625	313.75	1100.56	1411.38	1061.12	1119.49	444.791	490.666
Metabolism	Carbohydrate metabolism	Amino_sugar_and_nucleotide_sugar_metabolism[00520]	4555.55	5406.02	3019.32	2213.49	1815.62	2277.73	4482.2	2415.38	3754.03	1483.78	1319.36	1816.79
Metabolism	Biosynthesis of other secondary metabolites	Streptomycin_biosynthesis[00521]	9563.68	11867.2	6506.78	4926.17	3904.8	5379.26	9657.11	5160.67	8037.22	1264.85	3033.09	4180.41
Metabolism	Glycan biosynthesis and metabolism	Glycosaminoglycan_degradation[00531]	356.214	270.929	0	195.714	168.5	184	0	292.643	0	0	152	166.143
Metabolism	Glycan biosynthesis and metabolism	Lipopolysaccharide_biosynthesis[00540]	6362.33	8008.4	4009.4	4275.96	3344.08	3935.82	4746.13	3094.37	4015.47	2214.57	2678.19	3174.57
Metabolism	Glycan biosynthesis and metabolism	Peptidoglycan_biosynthesis[00550]	7557.21	8196.84	4392.34	4720.12	3750.06	5009.91	6138.08	3646.97	5256.25	2151.42	2832.66	3770.52
Metabolism	Lipid metabolism	Glycerolipid_metabolism[00561]	2331.04	2763.84	1599.25	1060.98	845.392	1190.62	2628.16	1204.11	2260.01	682.62	616.515	931.62
Metabolism	Carbohydrate metabolism	Inositol_phosphate_metabolism[00562]	1698.25	2118.28	1210.41	768.783	574.052	884.47	1771.41	861.152	1473.08	334.445	413.152	628.514
Metabolism	Lipid metabolism	Glycerophospholipid_metabolism[00564]	3478.3	4102.35	2279.71	1717.62	1320.56	1820.21	3617.12	1781.3	3030.69	1044.74	978.703	1387.67
Metabolism	Lipid metabolism	Linoleic_acid_metabolism[00591]	322.333	0	0	273.25	203.583	236.917	94.0833	0	109	0	118.25	141.5
Metabolism	Glycan biosynthesis and metabolism	Glycosphingolipid_biosynthesis_-_lacto_and_neolacto_series[00601]	0	0	0	0	0	0	1.3846	0	0	0	0	0
Metabolism	Carbohydrate metabolism	Pyruvate_metabolism[00620]	8283.02	10422.1	5758.65	3537.23	2738.16	3835.2	9122.18	4255.77	7511.91	2348.66	2033.54	2905.56
Metabolism	Xenobiotics biodegradation and metabolism	Dioxin_degradation[00621]	974.671	0	0	255.024	199	181.929	1459.93	0	1176.18	0	64.7614	213.31
Metabolism	Xenobiotics biodegradation and metabolism	Toluene_degradation[00623]	2651.97	3282.96	1630.82	1385.83	1151.03	1531.8	2994.07	1183.07	2440.23	1220.72	690.201	1030.31
Metabolism	Xenobiotics biodegradation and metabolism	Chloroalkane_and_chloroalkene_degradation[00625]	1222.45	932.115	614.615	1122.94	861.143	1060.74	717.154	0	646.731	0	456.73	719.104
Metabolism	Xenobiotics biodegradation and metabolism	Naphthalene_degradation[00626]	0	489.393	0	0	0	0	0	0	0	0	0	0
Metabolism	Xenobiotics biodegradation and metabolism	Aminobenzoate_degradation[00627]	1045.32	1001.5	596.767	599.633	403.379	654.859	952.1	491.667	812.917	321.475	285.328	433.772
Metabolism	Carbohydrate metabolism	Glyoxylate_and_dicarboxylate_metabolism[00630]	5263.24	5810.74	3227.42	2439.17	1974.9	2802.1	5281.77	2441.98	4426.56	1262.35	1410.56	1972.18
Metabolism	Xenobiotics biodegradation and metabolism	Nitrotoluene_degradation[00633]	6748.25	9499.23	5358.05	1384.33	838.031	1572.94	9075.59	3581.82	7540.84	682.942	916.955	1435.11
Metabolism	Carbohydrate metabolism	Propanoate_metabolism[00640]	6824.98	8312.7	4590.42	2750.63	2048.02	3173.63	7391.83	3453.8	6123.48	1440.45	1677.03	2353.49
Metabolism	Xenobiotics biodegradation and metabolism	Styrene_degradation[00643]	0	0	0	693.833	555.927	786.11	454.722	0	0	0	241.926	419.076
Metabolism	Carbohydrate metabolism	Butanoate_metabolism[00650]	6543.08	7789.27	4395.09	2516.05	1952.15	2972.38	7333.57	3142.73	6127.56	1749.47	1492.48	2152.33
Metabolism	Metabolism of cofactors and vitamins	One_carbon_pool_by_folate[00670]	10823.4	13537.4	7304.21	4366.72	3373.95	4698.65	12308.8	5702.5	10158.3	2252.34	2687.88	3722.11
Metabolism	Energy metabolism	Methane_metabolism[00680]	3729.34	4987.02	2805.05	1214.29	976.501	1279.66	4311.85	1880.28	3506.51	692.8	769.912	1096.1
Metabolism	Energy metabolism	Carbon_fixation_in_photosynthetic_organisms[00710]	7981.15	10057.5	5482.06	3948.06	3068.05	4092.2	8163.44	3962.78	6722.61	2048.15	2336.67	3236.13
Metabolism	Energy metabolism	Carbon_fixation_pathways_in_prokaryotes[00720]	11145.9	14466.5	7901.62	4032.97	3180.18	4689.57	13157.4	5607.84	10798.3	2007.24	2685.33	3671.75
Metabolism	Metabolism of cofactors and vitamins	Thiamine_metabolism[00730]	8007.18	10120.1	5521.68	3513.62	2710.35	3920.51	8359.41	4111.41	6970.61	1925.16	2081.83	2980.62
Metabolism	Metabolism of cofactors and vitamins	Riboflavin_metabolism[00740]	6619.06	8567.42	4724.21	2439.07	1769.56	2668.98	8079.46	3612.21	6660.88	1575.3	1411.18	2107.82
Metabolism	Metabolism of cofactors and vitamins	Vitamin_B6_metabolism[00750]	6831.2	8335.31	4620.69	3050.86	2351.98	3395.46	7344.12	3551	6202.12	1993.13	1870.33	2601.52
Metabolism	Metabolism of cofactors and vitamins	Nicotinate_and_nicotinamide_metabolism[00760]	7710.89	9762.64	5385.81	3322.48	2567.92	3646.75	8685.44	4019.92	7144.82	2082.48	1942.76	2862.66
Metabolism	Metabolism of cofactors and vitamins	Pantothenate_and_CoA_biosynthesis[00770]	13732.6	18043.7	9715.4	5662.37	4051.61	6254.61	16044	7055.57	13044.7	2171.7	3343.7	4727.17
Metabolism	Metabolism of cofactors and vitamins	Biotin_metabolism[00780]	6855.42	8087.4	4599.4	3834.84	3099.07	3604.43	6103.6	2972.4	5126.9	2030.96	2369.16	3099.53
Metabolism	Metabolism of cofactors and vitamins	Lipoic_acid_metabolism[00785]	12973.5	16359	8851.75	4945.17	3940.17	5763.08	16099.2	6358.5	13314.8	2095.06	3075.24	4432.92
Metabolism	Metabolism of cofactors and vitamins	Folate_biosynthesis[00790]	7725.98	9606.21	5209.29	3439.93	2776.42	3529.19	9046.92	4275.88	7461.96	2237.44	2041.8	2815.72
Metabolism	Xenobiotics biodegradation and metabolism	Atrazine_degradation[00791]	151.143	25.7857	0	273.596	238.263	0	20.9286	0	0	0	51.2129	152.5
Metabolism	Metabolism of cofactors and vitamins	Retinol_metabolism[00830]	194.694	0	78.5556	181.454	156.538	192.212	75.3611	0	0	0	0	0
Metabolism	Metabolism of cofactors and vitamins	Porphyrin_and_chlorophyll_metabolism[00860]	3522.12	3915.61	2173.82	1764.93	1491.26	1818.48	3577.84	1618.33	3005.4	995.323	872.664	1392.64
Metabolism	Metabolism of terpenoids and polyketides	Terpenoid_backbone_biosynthesis[00900]	9434.53	12082.2	6676.5	3808.92	2926.04	4297.02	10461.6	4933.28	8646.25	1690.19	2425.38	3380.04
Metabolism	Metabolism of terpenoids and polyketides	Limonene_and_pinene_degradation[00903]	1589.05	0	0	0	0	0	0	0	1130.23	0	0	0
Metabolism	Metabolism of terpenoids and polyketides	Carotenoid_biosynthesis[00906]	220.941	127.941	74.2941	157.677	226.863	228.078	144.441	124.177	181.647	1.5882	69.93	146.618
Metabolism	Metabolism of terpenoids and polyketides	Sesquiterpenoid_and_triterpenoid_biosynthesis[00909]	12.2	0	0	2.4	4.467	1.033	1	0	0	0	0	0
Metabolism	Energy metabolism	Nitrogen_metabolism[00910]	2502.96	2878.21	1613.84	1340	1140.22	1317.53	2477.24	1286.51	2108.82	1355.27	702.916	1077.97
Metabolism	Energy metabolism	Sulfur_metabolism[00920]	4467.07	5002.66	2869.31	1945.58	1642.5	2019.3	4992.81	2289.5	4299.78	1733.89	987.519	1533.95
Metabolism	Xenobiotics biodegradation and metabolism	Caprolactam_degradation[00930]	1500.71	953.857	639.857	650.429	378.431	943.901	1204.71	514.286	1110.71	710.097	360.929	519.071
Metabolism	Biosynthesis of other secondary metabolites	Flavonoid_biosynthesis[00941]	224.9	175.3	128.5	80.25	87.034	102.749	169.1	147.4	222.5	3	41.983	75.833
Metabolism	Biosynthesis of other secondary metabolites	Isoflavonoid_biosynthesis[00943]	0	0	5.1429	0	0	0	0	16.8571	0	0	0	0
Metabolism	Biosynthesis of other secondary metabolites	Tropane,_piperidine_and_pyridine_alkaloid_biosynthesis[00960]	2658.97	0	0	1210.71	902.432	1204.69	2760.75	0	2272.65	0	679.805	957.861
Genetic Information Processing	Translation	Aminoacyl-tRNA_biosynthesis[00970]	12324	16489.9	9044.03	4959.03	3660.03	5458.14	13838.7	6430.77	11339.1	1825.02	3042.79	4306.93
Metabolism	Xenobiotics biodegradation and metabolism	Drug_metabolism_-_other_enzymes[00983]	5386.7	6354.05	0	2395.97	1837.78	2590	5633.32	2810.14	4789.82	1897.18	1523.97	2178.71
Metabolism	Lipid metabolism	Biosynthesis_of_unsaturated_fatty_acids[01040]	4085.13	4847.07	2681.8	1803.27	1380.07	2079.85	4675.07	2150.33	3898.03	1323.38	993.266	1440.29
Metabolism	Metabolism of terpenoids and polyketides	Biosynthesis_of_ansamycins[01051]	19810.4	24162.5	13044.5	9214.67	6751.34	9824.66	21333.5	9668	17775.5	5573.12	5309.83	7683
Metabolism	Metabolism of terpenoids and polyketides	Biosynthesis_of_siderophore_group_nonribosomal_peptides[01053]	70.7188	16.4375	0	27.0625	54.6669	37.9269	27	39.75	40.4688	214.077	22.0831	38.8544
Metabolism	Metabolism of terpenoids and polyketides	Biosynthesis_of_vancomycin_group_antibiotics[01055]	10555.7	12137.5	6257.5	6547.17	5387.17	7375.83	8614.5	5662	7401.75	1961.56	4252.33	5647.67
Metabolism	Metabolism of terpenoids and polyketides	Biosynthesis_of_type_II_polyketide_backbone[01056]	0	0	0	17	0	11.6667	5	0	0	0	5.3333	0
Environmental Information Processing	Membrane transport	ABC_transporters[02010]	3688.79	3828.66	2266.38	1994.35	1482.92	2025.07	3571.37	1645.51	3007.99	1413.95	1011.53	1484.59
Environmental Information Processing	Signal transduction	Two-component_system[02020]	2153.35	2342.07	1337.38	1307.95	1071.96	1280.98	1946.2	1050.08	1619.37	1286.14	721.881	998.547
Cellular Processes	Cell motility	Bacterial_chemotaxis[02030]	6822.11	6614.15	3763.77	6027.89	4508.2	5224.06	4246.85	2359.31	3201.08	4641.26	3058.31	4159.91
Cellular Processes	Cell motility	Flagellar_assembly[02040]	5298.11	5744.36	3046.38	4443.41	3015.25	3939.58	3411.07	1849.95	2657.26	3724.11	2407.19	3022.07
Environmental Information Processing	Membrane transport	Phosphotransferase_system_(PTS)[02060]	533.961	603.605	330.211	470.513	330.829	347.092	314.224	312.842	264.289	1145.25	233.75	307.873
Genetic Information Processing	Translation	Ribosome[03010]	10926.4	14672.7	7969.99	4417.6	3265.76	4939.52	12387.5	5624.11	10109	1578.06	2717.16	3885.87
Genetic Information Processing	Translation	RNA_transport[03013]	406.42	693.273	422.5	133.45	100.866	152.202	420.273	186.689	319.595	66.2442	78.2953	143.712
Genetic Information Processing	Translation	mRNA_surveillance_pathway[03015]	48.1111	149.333	93.963	8.5185	0.6667	10.5556	32.7407	11.6296	13.8889	0	1.1852	16.1481
Genetic Information Processing	Folding, sorting and degradation	RNA_degradation[03018]	3445.32	4204.16	2319	1725.67	1390.39	1788.48	3546.04	1724.34	2942.45	912.716	972.477	1383.93
Genetic Information Processing	Transcription	RNA_polymerase[03020]	5195.14	6484.73	3535.73	2409.87	1902.62	2586.05	5042.58	2738.7	4158.16	1067.68	1410.22	1973.31
Genetic Information Processing	Transcription	Basal_transcription_factors[03022]	200.538	627.769	384.231	42.3077	0	43.6154	138	49.3077	60.9231	0	3.6923	64.1538
Genetic Information Processing	Replication and repair	DNA_replication[03030]	7291.38	9355.81	5060.27	3083.32	2372.59	3364.74	8230.94	3831.21	6775.45	1650.81	1865.36	2623.7
Environmental Information Processing	Membrane transport	Bacterial_secretion_system[03070]	5417.12	6823.89	3672.62	2736.36	2134.37	2816.04	5833.59	2733.95	4851.25	2154.52	1514.32	2133.62
Genetic Information Processing	Replication and repair	Base_excision_repair[03410]	5139.42	6348.83	3526.69	2345.83	1834.61	2536.99	5370.57	2563.33	4428.01	1197.03	1393.14	1940.86
Genetic Information Processing	Replication and repair	Nucleotide_excision_repair[03420]	4914.18	6328.65	3492.69	1968.2	1494.97	2142.9	5415.52	2601.71	4413.8	775.817	1221.78	1695.31
Genetic Information Processing	Replication and repair	Mismatch_repair[03430]	8915.07	11063.4	5987.57	4009.86	3148.76	4319.75	9661.7	4599.61	7999.39	2192.71	2444.53	3381.25
Genetic Information Processing	Replication and repair	Homologous_recombination[03440]	8571.75	10667.3	5724.98	3735.91	2938.3	4064.3	9690.45	4483.18	8033.92	2030.09	2286.08	3165.31
Genetic Information Processing	Replication and repair	Non-homologous_end-joining[03450]	217.14	221.1	171	101.75	65.634	96.716	73.5	72.7	57.2	8.4	36.1	43.6
Environmental Information Processing	Signal transduction	Calcium_signaling_pathway[04020]	0	0.597	0	0	0	0	0	0	0	0	0	0
Cellular Processes	Cell growth and death	Cell_cycle_-_Caulobacter[04112]	8949.41	10228.9	5538.59	4300.96	3378.58	4659.67	8807.38	4482.56	7486.11	1850.62	2570.13	3487.17
Genetic Information Processing	Folding, sorting and degradation	Sulfur_relay_system[04122]	8943.84	11519.4	6299	4168.06	3171.31	4712.47	10136.2	4477.77	8351.2	2082.74	2135.51	3316.76
Cellular Processes	Transport and catabolism	Lysosome[04142]	0	0	0	0	0	0	0	0	53.48	0	0	0
Cellular Processes	Transport and catabolism	Endocytosis[04144]	0	0	0	0	0	0	0	0	0	0	0	0.058
Cellular Processes	Transport and catabolism	Peroxisome[04146]	1641.11	1812.04	1087.41	764.867	655.521	825.437	1554.27	0	1280.54	597.322	534.957	674.848
Environmental Information Processing	Signal transduction	Wnt_signaling_pathway[04310]	0	0	0	0	0.0816	0.9184	0	0	0	0	0	0
Organismal Systems	Immune system	NOD-like_receptor_signaling_pathway[04621]	0	0	0	0	0	0	0	0	0	95.4062	0	0
Organismal Systems	Environmental adaptation	Plant-pathogen_interaction[04626]	910.394	949.5	517.429	579.82	447.634	569.109	810.186	423.914	676.929	628.433	326.857	431.914
Organismal Systems	Circulatory system	Protein_digestion_and_absorption[04974]	91.24	57.6	20.36	35.3068	49.0668	30.4932	64.6	78.6	61.88	10.32	36.8	39.92
Organismal Systems	Infectious diseases: Bacterial	Bacterial_invasion_of_epithelial_cells[05100]	0	0	0	6.4848	5.2021	1.9645	0	0.1212	0	4.2727	0.0706	1.6667
Organismal Systems	Infectious diseases: Bacterial	Vibrio_cholerae_infection[05110]	0	0	0	0	0	0	0	0	0	120.356	0	0
Cellular Processes	Cellular community - prokaryotes	Biofilm_formation_-_Vibrio_cholerae[05111]	663.948	778.048	409	657.191	554.318	587.896	417.167	309.048	0	1967.66	359.095	470.207
Organismal Systems	Infectious diseases: Bacterial	Epithelial_cell_signaling_in_Helicobacter_pylori_infection[05120]	208.871	201.107	121.643	158.077	140.715	119.696	148.875	98.4286	111.839	188.167	86.9225	126.351
Organismal Systems	Infectious diseases: Bacterial	Staphylococcus_aureus_infection[05150]	7.6364	0	0	8.0455	5.5658	6.6615	0.9394	21.8333	1.8485	0	4.2424	3.3333
